# Supplementary material for: A versatile, fast and unbiased method for estimation of gene-by-environment interaction effects on biobank-scale datasets
Source: Nat Commun. 2023 Aug 25;14:5196. doi: 10.1038/s41467-023-40913-7 (PMC10457310; doi:10.1038/s41467-023-40913-7)
Supplement: Supplementary file 4 — Supplementary Data 1 [file 41467_2023_40913_MOESM4_ESM.csv]

	trait	adj_R2	G_Pval	GxE_Pval	G_snps	GxE_snps	delta	percent_difference	delta_LCI	delta_UCI	prs_LCI	prs_UCI
78	CRP	0.114604893	1.00E-05	0.001	5069	138	0.001477391	1.305952145	0.000764395	0.002190387	0.112417243	0.116792544
77	CRP	0.114527354	1.00E-05	0.01	5069	312	0.001399851	1.23741009	0.000679555	0.002120147	0.112338829	0.116715878
73	CRP	0.115208761	1.00E-04	0.001	7585	145	0.001233997	1.082693078	0.000396647	0.002071347	0.112997882	0.11741964
63	CRP	0.08548361	0.01	0.001	38645	217	0.000911831	1.078174228	-0.000796355	0.002620018	0.08320548	0.087761739
68	CRP	0.106708543	0.001	0.001	14087	163	0.001138062	1.07801136	3.86E-05	0.00223754	0.104499113	0.108917973
64	CRP	0.085457561	0.01	1.00E-04	38645	104	0.000885783	1.047374036	-0.00082007	0.002591636	0.083180338	0.087734784
79	CRP	0.114289152	1.00E-05	1.00E-04	5069	92	0.00116165	1.026850077	0.000462121	0.001861179	0.112103886	0.116474418
69	CRP	0.106647679	0.001	1.00E-04	14087	99	0.001077198	1.020359004	-1.88E-05	0.00217322	0.104439101	0.108856257
65	CRP	0.085408122	0.01	1.00E-05	38645	76	0.000836344	0.988915884	-0.000868515	0.002541202	0.083131324	0.087684921
74	CRP	0.115072952	1.00E-04	1.00E-04	7585	94	0.001098188	0.963536018	0.000267131	0.001929245	0.112863289	0.117282616
70	CRP	0.106582681	0.001	1.00E-05	14087	75	0.0010122	0.958790462	-8.17E-05	0.002106074	0.104374673	0.108790688
72	CRP	0.115067346	1.00E-04	0.01	7585	372	0.001092581	0.958616862	0.000248344	0.001936819	0.112855616	0.117279075
80	CRP	0.114117241	1.00E-05	1.00E-05	5069	75	0.000989738	0.87488741	0.000297186	0.00168229	0.111933213	0.116301269
67	CRP	0.106457579	0.001	0.01	14087	510	0.000887098	0.840289345	-0.000219449	0.001993644	0.104246967	0.10866819
75	CRP	0.114915306	1.00E-04	1.00E-05	7585	75	0.000940541	0.825218994	0.000114896	0.001766187	0.112706752	0.117123859
163	TG	0.076893192	0.01	0.001	39623	168	0.000578766	0.758396176	-0.001143217	0.002300748	0.074649191	0.079137193
164	TG	0.076863357	0.01	1.00E-04	39623	54	0.00054893	0.719300679	-0.001170699	0.002268559	0.074620367	0.079106346
165	TG	0.076728888	0.01	1.00E-05	39623	22	0.000414462	0.543097869	-0.001303308	0.002132232	0.074486802	0.078970975
168	TG	0.099657871	0.001	0.001	15276	111	0.000531023	0.535700685	-0.000595622	0.001657668	0.097481994	0.101833748
24	ApoB	0.09145637	0.01	1.00E-04	29239	21	0.000436353	0.479403832	-0.00107046	0.001943166	0.089218048	0.093694691
158	LDL	0.093393639	1.00E-05	0.001	3576	62	0.000440101	0.473463146	-0.000133062	0.001013263	0.091371444	0.095415833
94	Glucose	0.03053704	1.00E-04	1.00E-04	2475	11	0.00014147	0.46543101	-0.000324934	0.000607875	0.029255009	0.03181907
178	TG	0.106672768	1.00E-05	0.001	5893	86	0.000461122	0.434153791	-0.000261687	0.001183931	0.104530927	0.108814609
148	LDL	0.080122552	0.001	0.001	9792	70	0.000343922	0.431094951	-0.000567197	0.00125504	0.078138349	0.082106756
143	LDL	0.057142714	0.01	0.001	28081	102	0.000235577	0.413966655	-0.001243883	0.001715036	0.055124312	0.059161117
95	Glucose	0.030518795	1.00E-04	1.00E-05	2475	7	0.000123226	0.405408249	-0.00034184	0.000588293	0.029237185	0.031800405
99	Glucose	0.03280715	1.00E-05	1.00E-04	1460	10	0.000132114	0.404327928	-0.000230575	0.000494803	0.03151355	0.03410075
173	TG	0.106340196	1.00E-04	0.001	8633	93	0.000419365	0.395923337	-0.000442543	0.001281274	0.104177275	0.108503117
144	LDL	0.057132283	0.01	1.00E-04	28081	21	0.000225145	0.395635505	-0.001252285	0.001702575	0.055114877	0.059149689
170	TG	0.099514442	0.001	1.00E-05	15276	20	0.000387594	0.391008019	-0.000733178	0.001508366	0.097340203	0.10168868
85	Glucose	0.017022374	0.01	1.00E-05	22563	8	6.63E-05	0.390757398	-0.001269615	0.00140213	0.015459618	0.018585131
149	LDL	0.080085879	0.001	1.00E-04	9792	16	0.000307248	0.385125466	-0.000600575	0.001215071	0.078102585	0.082069172
169	TG	0.099493613	0.001	1.00E-04	15276	46	0.000366765	0.369995683	-0.000754489	0.001488019	0.097319288	0.101667938
154	LDL	0.091439646	1.00E-04	1.00E-04	5252	16	0.000332351	0.364790744	-0.000344371	0.001009073	0.0894157	0.093463592
159	LDL	0.093278477	1.00E-05	1.00E-04	3576	16	0.000324939	0.349571093	-0.000239874	0.000889751	0.09125768	0.095299273
100	Glucose	0.032786262	1.00E-05	1.00E-05	1460	7	0.000111226	0.340400533	-0.000249657	0.000472109	0.031493096	0.034079427
180	TG	0.10657305	1.00E-05	1.00E-05	5893	20	0.000361404	0.340267558	-0.000354316	0.001077124	0.104432454	0.108713646
175	TG	0.106274412	1.00E-04	1.00E-05	8633	20	0.000353582	0.333816778	-0.000503129	0.001210292	0.104112527	0.108436296
150	LDL	0.080038149	0.001	1.00E-05	9792	9	0.000259519	0.32529848	-0.00064678	0.001165817	0.078055321	0.082020978
84	Glucose	0.01701126	0.01	1.00E-04	22563	14	5.51E-05	0.325211604	-0.001280725	0.001391011	0.015448512	0.018574008
145	LDL	0.057086738	0.01	1.00E-05	28081	9	0.0001796	0.315601305	-0.001296968	0.001656167	0.055069793	0.059103682
179	TG	0.106544538	1.00E-05	1.00E-04	5893	44	0.000332892	0.31342297	-0.000383241	0.001049024	0.104403928	0.108685148
155	LDL	0.091382598	1.00E-04	1.00E-05	5252	9	0.000275302	0.302173859	-0.000398945	0.00094955	0.089359173	0.093406022
9	ApoA	0.123175849	0.001	1.00E-04	15877	40	0.000367749	0.299450107	-0.00077359	0.001509088	0.120865262	0.125486436
124	HbA1c	0.104516677	0.01	1.00E-04	47649	33	0.000310564	0.298028666	-0.001542191	0.002163319	0.102112092	0.106921262
174	TG	0.106232764	1.00E-04	1.00E-04	8633	46	0.000311934	0.294497183	-0.000544857	0.001168724	0.104070934	0.108394595
160	LDL	0.093224485	1.00E-05	1.00E-05	3576	9	0.000270947	0.29148694	-0.000290984	0.000832879	0.091204192	0.095244779
153	LDL	0.091367275	1.00E-04	0.001	5252	65	0.00025998	0.285356131	-0.000417125	0.000937086	0.089343381	0.09339117
23	ApoB	0.091278499	0.01	0.001	29239	92	0.000258483	0.283984431	-0.001247753	0.001764719	0.089040577	0.093516421
125	HbA1c	0.104498952	0.01	1.00E-05	47649	18	0.000292839	0.281018907	-0.001559541	0.002145218	0.102094497	0.106903407
98	Glucose	0.032764272	1.00E-05	0.001	1460	14	8.92E-05	0.273103897	-0.000270927	0.000449401	0.031471295	0.03405725
34	ApoB	0.136753869	1.00E-04	1.00E-04	5761	16	0.000357097	0.261807166	-0.000350656	0.001064849	0.134434138	0.139073601
93	Glucose	0.030474604	1.00E-04	0.001	2475	17	7.90E-05	0.260020294	-0.000384559	0.000542629	0.029193482	0.031755726
5	ApoA	0.096981988	0.01	1.00E-05	41526	19	0.000248386	0.256773633	-0.001501876	0.001998648	0.094637196	0.09932678
129	HbA1c	0.130042695	0.001	1.00E-04	20361	29	0.000326722	0.251875067	-0.000952274	0.001605718	0.127674783	0.132410608
29	ApoB	0.123478003	0.001	1.00E-04	10461	16	0.000309533	0.251308739	-0.000627162	0.001246228	0.121200096	0.12575591
137	HbA1c	0.136236528	1.00E-05	0.01	8268	207	0.000338977	0.249435987	-0.000508944	0.001186898	0.133903965	0.13856909
19	ApoA	0.133210743	1.00E-05	1.00E-04	5842	37	0.00032844	0.247166295	-0.00038422	0.001041101	0.130909192	0.135512294
14	ApoA	0.133656206	1.00E-04	1.00E-04	8557	38	0.000324366	0.243277319	-0.00052882	0.001177553	0.131336079	0.135976333
4	ApoA	0.096968243	0.01	1.00E-04	41526	42	0.000234641	0.242564283	-0.001515901	0.001985183	0.094623373	0.099313113
39	ApoB	0.138913711	1.00E-05	1.00E-04	3912	16	0.000333409	0.240589221	-0.000255946	0.000922765	0.13659339	0.141234031
130	HbA1c	0.130022205	0.001	1.00E-05	20361	17	0.000306231	0.236078268	-0.00097209	0.001584552	0.127654444	0.132389965
10	ApoA	0.123097508	0.001	1.00E-05	15877	19	0.000289408	0.235659055	-0.000849741	0.001428558	0.120787441	0.125407575
135	HbA1c	0.138310822	1.00E-04	1.00E-05	11946	16	0.000316775	0.229556693	-0.000680618	0.001314167	0.135949233	0.14067241
140	HbA1c	0.136202231	1.00E-05	1.00E-05	8268	16	0.00030468	0.22419859	-0.000533171	0.001142532	0.133870922	0.138533539
25	ApoB	0.091222053	0.01	1.00E-05	29239	10	0.000202036	0.221969096	-0.001301634	0.001705707	0.08898504	0.093459065
48	Cholesterol	0.075199058	0.001	0.001	11341	57	0.000165464	0.220520331	-0.000805925	0.001136853	0.073237108	0.077161007
38	ApoB	0.138879212	1.00E-05	0.001	3912	44	0.000298911	0.21569496	-0.000290977	0.000888798	0.136558911	0.141199513
35	ApoB	0.136681158	1.00E-04	1.00E-05	5761	10	0.000284385	0.20849846	-0.000420537	0.000989307	0.134361842	0.139000474
90	Glucose	0.025447016	0.001	1.00E-05	5868	8	5.23E-05	0.205934552	-0.000650786	0.000755379	0.024159775	0.026734258
30	ApoB	0.123416469	0.001	1.00E-05	10461	10	0.000247999	0.201349567	-0.000686931	0.00118293	0.121138937	0.125694002
123	HbA1c	0.104401045	0.01	0.001	47649	128	0.000194932	0.187063814	-0.001658398	0.002048261	0.101996401	0.106805689
40	ApoB	0.138837408	1.00E-05	1.00E-05	3912	10	0.000257107	0.18552901	-0.000328632	0.000842846	0.136517525	0.141157291
139	HbA1c	0.13613931	1.00E-05	1.00E-04	8268	24	0.00024176	0.177898552	-0.000594711	0.00107823	0.133808274	0.138470346
134	HbA1c	0.138229185	1.00E-04	1.00E-04	11946	25	0.000235138	0.170397431	-0.000760757	0.001231033	0.135867932	0.140590438
177	TG	0.106390629	1.00E-05	0.01	5893	218	0.000178983	0.168515395	-0.000541901	0.000899867	0.104249559	0.108531699
49	Cholesterol	0.075158835	0.001	1.00E-04	11341	22	0.000125242	0.166914065	-0.000843782	0.001094266	0.073197629	0.07712004
44	Cholesterol	0.053865329	0.01	1.00E-04	30852	27	8.86E-05	0.164821101	-0.001450197	0.001627467	0.051839398	0.055891261
157	LDL	0.093103526	1.00E-05	0.01	3576	138	0.000149988	0.161358394	-0.000416167	0.000716144	0.091082832	0.09512422
20	ApoA	0.133080265	1.00E-05	1.00E-05	5842	18	0.000197962	0.148975495	-0.000509173	0.000905097	0.130779533	0.135380997
89	Glucose	0.02543191	0.001	1.00E-04	5868	13	3.72E-05	0.146449415	-0.000665666	0.000740047	0.024144788	0.026719033
15	ApoA	0.133525461	1.00E-04	1.00E-05	8557	18	0.000193621	0.145217472	-0.000655021	0.001042263	0.131206123	0.135844798
128	HbA1c	0.129881849	0.001	0.001	20361	87	0.000165875	0.127875702	-0.0011122	0.00144395	0.127514342	0.132249355
109	HDL	0.158879266	0.001	1.00E-04	17031	18	0.000180899	0.113989379	-0.00099404	0.001355839	0.156410896	0.161347636
108	HDL	0.158876064	0.001	0.001	17031	85	0.000177698	0.111971866	-0.000999337	0.001354732	0.15640747	0.161344658
133	HbA1c	0.138142171	1.00E-04	0.001	11946	65	0.000148124	0.107341126	-0.000847371	0.00114362	0.135781117	0.140503226
33	ApoB	0.136530827	1.00E-04	0.001	5761	50	0.000134054	0.098282703	-0.000568043	0.000836151	0.134212064	0.138849591
18	ApoA	0.133012327	1.00E-05	0.001	5842	68	0.000130025	0.097849458	-0.000577691	0.00083774	0.130711655	0.135312999
92	Glucose	0.030423676	1.00E-04	0.01	2475	46	2.81E-05	0.092470613	-0.000435369	0.000491583	0.029142645	0.031704708
43	Cholesterol	0.053825697	0.01	0.001	30852	83	4.90E-05	0.091123321	-0.001490592	0.001588598	0.051799407	0.055851988
162	TG	0.076381917	0.01	0.01	39623	771	6.75E-05	0.088437193	-0.00166059	0.00179557	0.074135839	0.078627995
185	Total_bilirubin	0.252188064	0.01	1.00E-05	27167	15	0.000215249	0.085425455	-0.00124024	0.001670738	0.249513359	0.254862769
45	Cholesterol	0.053819621	0.01	1.00E-05	30852	8	4.29E-05	0.079824101	-0.001494945	0.001580798	0.051794223	0.055845019
105	HDL	0.128176344	0.01	1.00E-05	43905	6	9.78E-05	0.076369528	-0.001691871	0.001887497	0.125712925	0.130639762
189	Total_bilirubin	0.293496589	0.001	1.00E-04	8921	16	0.000210464	0.071760766	-0.000655587	0.001076516	0.290770263	0.296222914
190	Total_bilirubin	0.293493546	0.001	1.00E-05	8921	13	0.000207422	0.070723285	-0.000658409	0.001073252	0.290767217	0.296219874
103	HDL	0.128163109	0.01	0.001	43905	135	8.46E-05	0.066036483	-0.001707163	0.00187632	0.125699272	0.130626946
13	ApoA	0.13341741	1.00E-04	0.001	8557	75	8.56E-05	0.064178242	-0.000762788	0.000933929	0.131098294	0.135736525
184	Total_bilirubin	0.25213443	0.01	1.00E-04	27167	19	0.000161614	0.064139587	-0.001293269	0.001616497	0.249459774	0.254809085
200	Total_bilirubin	0.303598131	1.00E-05	1.00E-05	3166	13	0.000189226	0.062366814	-0.000337931	0.000716384	0.30085716	0.306339101
199	Total_bilirubin	0.303597939	1.00E-05	1.00E-04	3166	15	0.000189035	0.062303547	-0.000338272	0.000716341	0.300856972	0.306338906
62	CRP	0.084623253	0.01	0.01	38645	945	5.15E-05	0.060864796	-0.001661833	0.001764782	0.082344042	0.086902463
194	Total_bilirubin	0.302351128	1.00E-04	1.00E-04	4738	15	0.000178278	0.058998673	-0.000460493	0.000817049	0.299613421	0.305088834
195	Total_bilirubin	0.302350886	1.00E-04	1.00E-05	4738	13	0.000178036	0.058918526	-0.000460597	0.000816668	0.299613176	0.305088596
50	Cholesterol	0.075075152	0.001	1.00E-05	11341	7	4.16E-05	0.05538655	-0.000924885	0.001008002	0.073114812	0.077035492
110	HDL	0.158785053	0.001	1.00E-05	17031	5	8.67E-05	0.054623156	-0.001086118	0.00125949	0.156317067	0.161253038
17	ApoA	0.132951958	1.00E-05	0.01	5842	159	6.97E-05	0.052418645	-0.000641265	0.000780575	0.130651054	0.135252862
113	HDL	0.165858602	1.00E-04	0.001	9467	68	8.23E-05	0.049644751	-0.000807612	0.000972211	0.163390883	0.168326321
118	HDL	0.165178587	1.00E-05	0.001	6502	60	7.37E-05	0.044659881	-0.000668874	0.000816345	0.162724376	0.167632799
60	Cholesterol	0.084920127	1.00E-05	1.00E-05	4535	7	3.64E-05	0.042932785	-0.000582958	0.000655844	0.082957322	0.086882931
115	HDL	0.165842551	1.00E-04	1.00E-05	9467	5	6.62E-05	0.039962411	-0.000820409	0.000952906	0.163375116	0.168309986
138	HbA1c	0.135949888	1.00E-05	0.001	8268	54	5.23E-05	0.038512342	-0.000780245	0.00088492	0.133619639	0.138280136
104	HDL	0.128127108	0.01	1.00E-04	43905	30	4.86E-05	0.037927624	-0.001741086	0.00183824	0.125663749	0.130590467
120	HDL	0.165159379	1.00E-05	1.00E-05	6502	5	5.45E-05	0.03302587	-0.000684432	0.000793486	0.162705451	0.167613307
59	Cholesterol	0.084903515	1.00E-05	1.00E-04	4535	21	1.98E-05	0.023363139	-0.000599849	0.000639512	0.082940689	0.086866341
132	HbA1c	0.138023966	1.00E-04	0.01	11946	282	2.99E-05	0.021681077	-0.000971426	0.001031264	0.13566233	0.140385601
54	Cholesterol	0.082948269	1.00E-04	1.00E-04	6449	21	1.77E-05	0.021356391	-0.000718002	0.000753424	0.080979744	0.084916794
8	ApoA	0.122831064	0.001	0.001	15877	88	2.30E-05	0.018699105	-0.001113425	0.001159353	0.120521913	0.125140215
55	Cholesterol	0.082945693	1.00E-04	1.00E-05	6449	7	1.51E-05	0.018249756	-0.000719717	0.000749986	0.08097735	0.084914035
119	HDL	0.16513186	1.00E-05	1.00E-04	6502	14	2.70E-05	0.016358017	-0.000711556	0.000765571	0.162678009	0.167585711
114	HDL	0.16580041	1.00E-04	1.00E-04	9467	15	2.41E-05	0.014541747	-0.000861897	0.000910111	0.1633331	0.168267719
37	ApoB	0.13859155	1.00E-05	0.01	3912	128	1.12E-05	0.008117238	-0.000572531	0.000595029	0.13627228	0.140910821
28	ApoB	0.123176057	0.001	0.001	10461	57	7.59E-06	0.006159862	-0.000923422	0.000938596	0.120899528	0.125452586
96	Glucose	0.032675036	1.00E-05	0	1460	0	0	0	-0.000352182	0.000352182	0.03138395	0.033966121
91	Glucose	0.030395569	1.00E-04	0	2475	0	0	0	-0.000457761	0.000457761	0.029116264	0.031674874
196	Total_bilirubin	0.303408904	1.00E-05	0	3166	0	0	0	-0.000517132	0.000517132	0.300668007	0.306149802
156	LDL	0.092953538	1.00E-05	0	3576	0	0	0	-0.000549218	0.000549218	0.090935496	0.09497158
36	ApoB	0.138580302	1.00E-05	0	3912	0	0	0	-0.000574115	0.000574115	0.136261836	0.140898767
56	Cholesterol	0.084883684	1.00E-05	0	4535	0	0	0	-0.000617491	0.000617491	0.082921268	0.086846099
191	Total_bilirubin	0.30217285	1.00E-04	0	4738	0	0	0	-0.000630944	0.000630944	0.299435205	0.304910495
76	CRP	0.113127502	1.00E-05	0	5069	0	0	0	-0.000652245	0.000652245	0.110950463	0.115304542
151	LDL	0.091107295	1.00E-04	0	5252	0	0	0	-0.000663708	0.000663708	0.089086133	0.093128458
31	ApoB	0.136396773	1.00E-04	0	5761	0	0	0	-0.000694526	0.000694526	0.134079004	0.138714541
16	ApoA	0.132882303	1.00E-05	0	5842	0	0	0	-0.000699295	0.000699295	0.130582749	0.135181857
86	Glucose	0.02539472	0.001	0	5868	0	0	0	-0.000700818	0.000700818	0.024108577	0.026680863
176	TG	0.106211646	1.00E-05	0	5893	0	0	0	-0.00070228	0.00070228	0.104073678	0.108349614
51	Cholesterol	0.082930558	1.00E-04	0	6449	0	0	0	-0.000733968	0.000733968	0.080962422	0.084898694
116	HDL	0.165104852	1.00E-05	0	6502	0	0	0	-0.000736911	0.000736911	0.162651162	0.167558541
71	CRP	0.113974764	1.00E-04	0	7585	0	0	0	-0.00079445	0.00079445	0.111772577	0.116176952
136	HbA1c	0.13589755	1.00E-05	0	8268	0	0	0	-0.000828479	0.000828479	0.133567874	0.138227227
11	ApoA	0.13333184	1.00E-04	0	8557	0	0	0	-0.000842416	0.000842416	0.131013605	0.135650074
171	TG	0.10592083	1.00E-04	0	8633	0	0	0	-0.000846039	0.000846039	0.103761417	0.108080243
186	Total_bilirubin	0.293286124	0.001	0	8921	0	0	0	-0.00085961	0.00085961	0.290559891	0.296012357
111	HDL	0.165776303	1.00E-04	0	9467	0	0	0	-0.000884694	0.000884694	0.163309139	0.168243467
146	LDL	0.079778631	0.001	0	9792	0	0	0	-0.000899248	0.000899248	0.077798003	0.081759259
26	ApoB	0.12316847	0.001	0	10461	0	0	0	-0.000928388	0.000928388	0.120892356	0.125444584
46	Cholesterol	0.075033593	0.001	0	11341	0	0	0	-0.000965178	0.000965178	0.073073678	0.076993508
131	HbA1c	0.137994047	1.00E-04	0	11946	0	0	0	-0.000989549	0.000989549	0.135634028	0.140354066
66	CRP	0.105570481	0.001	0	14087	0	0	0	-0.001070571	0.001070571	0.103369091	0.107771871
166	TG	0.099126848	0.001	0	15276	0	0	0	-0.001112515	0.001112515	0.096955178	0.101298518
6	ApoA	0.1228081	0.001	0	15877	0	0	0	-0.001132991	0.001132991	0.120499601	0.125116599
106	HDL	0.158698367	0.001	0	17031	0	0	0	-0.001171059	0.001171059	0.156230711	0.161166022
126	HbA1c	0.129715973	0.001	0	20361	0	0	0	-0.00127288	0.00127288	0.127349648	0.132082299
81	Glucose	0.016956117	0.01	0	22563	0	0	0	-0.001334657	0.001334657	0.015394319	0.018517915
181	Total_bilirubin	0.251972815	0.01	0	27167	0	0	0	-0.001452307	0.001452307	0.249298281	0.254647349
141	LDL	0.056907138	0.01	0	28081	0	0	0	-0.00147406	0.00147406	0.054891579	0.058922697
21	ApoB	0.091020016	0.01	0	29239	0	0	0	-0.00150094	0.00150094	0.088784138	0.093255895
41	Cholesterol	0.053776694	0.01	0	30852	0	0	0	-0.001537186	0.001537186	0.051751686	0.055801702
61	CRP	0.084571779	0.01	0	38645	0	0	0	-0.001695318	0.001695318	0.082299416	0.086844141
161	TG	0.076314426	0.01	0	39623	0	0	0	-0.001713421	0.001713421	0.074074544	0.078554308
1	ApoA	0.096733602	0.01	0	41526	0	0	0	-0.001747662	0.001747662	0.094389917	0.099077286
101	HDL	0.128078531	0.01	0	43905	0	0	0	-0.001788737	0.001788737	0.125615421	0.130541641
121	HbA1c	0.104206113	0.01	0	47649	0	0	0	-0.001849773	0.001849773	0.101802728	0.106609499
97	Glucose	0.032674301	1.00E-05	0.01	1460	37	-7.34E-07	-0.002246782	-0.000357277	0.000355808	0.031382245	0.033966358
58	Cholesterol	0.084880526	1.00E-05	0.001	4535	45	-3.16E-06	-0.003720265	-0.000623534	0.000617218	0.082917616	0.086843435
193	Total_bilirubin	0.302119621	1.00E-04	0.001	4738	34	-5.32E-05	-0.01761537	-0.000684341	0.000577883	0.299382059	0.304857183
53	Cholesterol	0.082910796	1.00E-04	0.001	6449	49	-1.98E-05	-0.023829252	-0.000755808	0.000716285	0.08094226	0.084879332
3	ApoA	0.096709191	0.01	0.001	41526	123	-2.44E-05	-0.02523474	-0.001774021	0.0017252	0.094364893	0.099053489
198	Total_bilirubin	0.303319925	1.00E-05	0.001	3166	32	-8.90E-05	-0.029326565	-0.000604427	0.000426468	0.300579126	0.306060724
188	Total_bilirubin	0.293194979	0.001	0.001	8921	40	-9.11E-05	-0.031077111	-0.000950145	0.000767855	0.290468859	0.2959211
183	Total_bilirubin	0.251872474	0.01	0.001	27167	54	-0.000100342	-0.039822443	-0.001552631	0.001351947	0.249198072	0.254546875
12	ApoA	0.133193993	1.00E-04	0.01	8557	196	-0.000137846	-0.103385821	-0.000985771	0.000710078	0.130875318	0.135512669
167	TG	0.098991933	0.001	0.01	15276	404	-0.000134915	-0.136103461	-0.001258639	0.000988808	0.096817742	0.101166123
197	Total_bilirubin	0.302938157	1.00E-05	0.01	3166	102	-0.000470747	-0.155152789	-0.000973335	3.18E-05	0.300197669	0.305678645
192	Total_bilirubin	0.301601061	1.00E-04	0.01	4738	120	-0.000571789	-0.189225889	-0.001188307	4.47E-05	0.298863899	0.304338222
127	HbA1c	0.129468892	0.001	0.01	20361	408	-0.000247082	-0.190478878	-0.001527755	0.001033592	0.127101533	0.131836251
88	Glucose	0.02534476	0.001	0.001	5868	22	-5.00E-05	-0.196732777	-0.000750345	0.000650426	0.024058862	0.026630658
117	HDL	0.164759721	1.00E-05	0.01	6502	192	-0.00034513	-0.20903708	-0.001081462	0.000391201	0.162306697	0.167212746
172	TG	0.105672019	1.00E-04	0.01	8633	276	-0.000248812	-0.234903436	-0.001101061	0.000603437	0.103511913	0.107832124
187	Total_bilirubin	0.292427344	0.001	0.01	8921	158	-0.00085878	-0.292813134	-0.001702263	-1.53E-05	0.289701839	0.295152848
57	Cholesterol	0.084618282	1.00E-05	0.01	4535	140	-0.000265401	-0.312664617	-0.000881768	0.000350966	0.08265649	0.086580075
112	HDL	0.165218114	1.00E-04	0.01	9467	246	-0.000558189	-0.336712276	-0.001439347	0.000322968	0.162752207	0.167684021
107	HDL	0.158155916	0.001	0.01	17031	361	-0.000542451	-0.341812428	-0.001715266	0.000630364	0.15568894	0.160622892
32	ApoB	0.135921469	1.00E-04	0.01	5761	157	-0.000475304	-0.34847134	-0.001162545	0.000211938	0.133605274	0.138237665
7	ApoA	0.122344206	0.001	0.01	15877	293	-0.000463894	-0.377738957	-0.001597884	0.000670096	0.120036247	0.124652164
2	ApoA	0.0963487	0.01	0.01	41526	568	-0.000384902	-0.397898648	-0.002139067	0.001369263	0.094003276	0.098694124
47	Cholesterol	0.074696394	0.001	0.01	11341	234	-0.0003372	-0.449398129	-0.00130399	0.000629591	0.072736481	0.076656307
152	LDL	0.090623652	1.00E-04	0.01	5252	165	-0.000483643	-0.530850395	-0.001139862	0.000172576	0.088604553	0.09264275
182	Total_bilirubin	0.250586759	0.01	0.01	27167	327	-0.001386056	-0.550081642	-0.002827999	5.59E-05	0.247913704	0.253259815
27	ApoB	0.122393148	0.001	0.01	10461	235	-0.000775322	-0.629480772	-0.001694521	0.000143878	0.120119729	0.124666567
102	HDL	0.127253757	0.01	0.01	43905	732	-0.000824774	-0.643959527	-0.002618742	0.000969194	0.124790458	0.129717056
52	Cholesterol	0.0823431	1.00E-04	0.01	6449	171	-0.000587458	-0.708373418	-0.001311689	0.000136773	0.080377888	0.084308312
122	HbA1c	0.103465475	0.01	0.01	47649	765	-0.000740639	-0.710743908	-0.002596568	0.00111529	0.101060962	0.105869987
147	LDL	0.079112536	0.001	0.01	9792	230	-0.000666095	-0.834928643	-0.001558377	0.000226188	0.077134671	0.081090401
22	ApoB	0.090201347	0.01	0.01	29239	493	-0.000818669	-0.899438793	-0.002320765	0.000683427	0.087966053	0.092436642
142	LDL	0.056378141	0.01	0.01	28081	458	-0.000528997	-0.92957987	-0.002007069	0.000949075	0.054361126	0.058395156
83	Glucose	0.016795665	0.01	0.001	22563	45	-0.000160452	-0.946279235	-0.001493913	0.001173008	0.015234852	0.018356478
87	Glucose	0.025153358	0.001	0.01	5868	86	-0.000241362	-0.950440222	-0.000938898	0.000456174	0.02386895	0.026437766
42	Cholesterol	0.053136339	0.01	0.01	30852	437	-0.000640355	-1.190767091	-0.002179587	0.000898877	0.05111083	0.055161848
82	Glucose	0.016688383	0.01	0.01	22563	270	-0.000267734	-1.578980086	-0.001605689	0.001070222	0.015124177	0.018252589
