# Supplementary material for: A versatile, fast and unbiased method for estimation of gene-by-environment interaction effects on biobank-scale datasets
Source: Nat Commun. 2023 Aug 25;14:5196. doi: 10.1038/s41467-023-40913-7 (PMC10457310; doi:10.1038/s41467-023-40913-7)
Supplement: Supplementary file 5 — Supplementary Software 1 [file 41467_2023_40913_MOESM5_ESM.zip]

Archive with 32 entries (21 files):
- MonsterLM-0.1.1/
- MonsterLM-0.1.1/Demo/
- MonsterLM-0.1.1/Demo/MonsterLM_demo.R
- MonsterLM-0.1.1/Demo/MonsterLM_demo.sh
- MonsterLM-0.1.1/Demo/exposure_A.RData
- MonsterLM-0.1.1/Demo/exposure_B.RData
- MonsterLM-0.1.1/Demo/genotype_matrix_sim_3blocks.RData
- MonsterLM-0.1.1/Demo/outcome_A.RData
- MonsterLM-0.1.1/Demo/outcome_B.RData
- MonsterLM-0.1.1/Figures_Total_R2_v1.2.2_Page_02.png
- MonsterLM-0.1.1/LICENSE
- MonsterLM-0.1.1/MonsterLM_logo.0.2.png
- MonsterLM-0.1.1/README.md
- MonsterLM-0.1.1/method_overview_02.png
- MonsterLM-0.1.1/scripts/
- MonsterLM-0.1.1/scripts/MonsterLM_CPULS/
- MonsterLM-0.1.1/scripts/MonsterLM_CPULS/BASH/
- MonsterLM-0.1.1/scripts/MonsterLM_CPULS/BASH/MonsterLM.sh
- MonsterLM-0.1.1/scripts/MonsterLM_CPULS/R/
- MonsterLM-0.1.1/scripts/MonsterLM_CPULS/R/MonsterLM.R
- MonsterLM-0.1.1/scripts/MonsterLM_GPULS/
- MonsterLM-0.1.1/scripts/MonsterLM_GPULS/BASH/
- MonsterLM-0.1.1/scripts/MonsterLM_GPULS/BASH/MonsterLM_GPULS.sh
- MonsterLM-0.1.1/scripts/MonsterLM_GPULS/R/
- MonsterLM-0.1.1/scripts/MonsterLM_GPULS/R/GxE_MonsterLM_extract_tab.R
- MonsterLM-0.1.1/scripts/MonsterLM_GPULS/R/GxE_MonsterLM_genotypes.R
- MonsterLM-0.1.1/scripts/MonsterLM_GPULS/R/GxE_MonsterLM_total_estimates.R
- MonsterLM-0.1.1/scripts/MonsterLM_GPULS/R/GxE_MonsterLM_traits.R
- MonsterLM-0.1.1/scripts/PLINK/
- MonsterLM-0.1.1/scripts/PLINK/PLINK_QC.sh
- MonsterLM-0.1.1/scripts/data/
- MonsterLM-0.1.1/scripts/data/ref_allele_format.txt
