# Supplementary material for: A versatile, fast and unbiased method for estimation of gene-by-environment interaction effects on biobank-scale datasets
Source: Nat Commun. 2023 Aug 25;14:5196. doi: 10.1038/s41467-023-40913-7 (PMC10457310; doi:10.1038/s41467-023-40913-7)
Supplement: Supplementary file 5 — Supplementary Software 1 [file 41467_2023_40913_MOESM5_ESM.zip › MonsterLM-0.1.1/scripts/data/ref_allele_format.txt]

rs534229142 A
rs576044687 T
1:46285_ATAT_A A
rs553572247 C
rs559500163 T
1:52152_ATAAT_A A
rs569165477 T
rs552733564 A
rs184233019 C
rs531398360 T
