# Supplementary material for: A versatile, fast and unbiased method for estimation of gene-by-environment interaction effects on biobank-scale datasets
Source: Nat Commun. 2023 Aug 25;14:5196. doi: 10.1038/s41467-023-40913-7 (PMC10457310; doi:10.1038/s41467-023-40913-7)
Supplement: Supplementary file 7 — Source Data [file 41467_2023_40913_MOESM7_ESM.xlsx]

## Sheet: Figure 2
	SIM_1	SIM_2	SIM_3	SIM_4	SIM_5	SIM_6	SIM_7	SIM_8	SIM_9	SIM_10	Scenario_ID
G_tot	0.204427	0.205857	0.198844	0.204738	0.198149	0.19474	0.207952	0.2133	0.201377	0.208605	1
LCL_adj	0.195314	0.19674	0.189744	0.195623	0.189051	0.185649	0.198831	0.204166	0.192271	0.199483	1
UCL_adj	0.21354	0.214973	0.207944	0.213852	0.207248	0.203831	0.217073	0.222433	0.210483	0.217728	1
std_dev	0.00464962	0.00465131	0.00464293	0.00465017	0.00464222	0.00463831	0.00465355	0.0046599	0.00464599	0.00465434	1
var_tot	2.16e-05	2.16e-05	2.16e-05	2.16e-05	2.16e-05	2.15e-05	2.17e-05	2.17e-05	2.16e-05	2.17e-05	1
GxE_tot	0.00452931	-0.00492186	-0.00442435	0.000748933	-0.00182619	0.00104396	0.00376575	-0.000141809	-0.00338362	0.00334987	1
LCL_adj	-0.00411333	-0.0135415	-0.0130454	-0.00788475	-0.0104538	-0.00759041	-0.00487481	-0.00877349	-0.0120069	-0.00529033	1
UCL_adj	0.0131719	0.00369781	0.00419673	0.00938262	0.00680143	0.00967833	0.0124063	0.00848988	0.00523965	0.0119901	1
std_dev	0.00440951	0.00439779	0.00439851	0.00440494	0.00440185	0.00440529	0.00440845	0.00440392	0.00439963	0.00440826	1
var_tot	1.94e-05	1.93e-05	1.93e-05	1.94e-05	1.94e-05	1.94e-05	1.94e-05	1.94e-05	1.94e-05	1.94e-05	1
G_tot	0.205952	0.208642	0.207869	0.20144	0.210316	0.198865	0.200037	0.209417	0.218279	0.203247	2
LCL_adj	0.196835	0.199519	0.198748	0.192334	0.201189	0.189764	0.190934	0.200293	0.209134	0.194137	2
UCL_adj	0.215069	0.217765	0.21699	0.210546	0.219443	0.207965	0.209141	0.218542	0.227424	0.212358	2
std_dev	0.00465136	0.00465436	0.00465358	0.00464595	0.00465662	0.00464311	0.0046445	0.00465534	0.00466572	0.0046482	2
var_tot	2.16e-05	2.17e-05	2.17e-05	2.16e-05	2.17e-05	2.16e-05	2.16e-05	2.17e-05	2.18e-05	2.16e-05	2
GxE_tot	0.0922681	0.0950329	0.0895297	0.0887469	0.0905542	0.0876129	0.0844002	0.0943503	0.0927518	0.0830492	2
LCL_adj	0.083415	0.0861731	0.0806833	0.079902	0.0817049	0.0787705	0.0755656	0.0854927	0.0838974	0.0742179	2
UCL_adj	0.101121	0.103893	0.0983762	0.0975918	0.0994034	0.0964552	0.0932348	0.103208	0.101606	0.0918805	2
std_dev	0.00451691	0.00452034	0.0045135	0.00451271	0.00451493	0.0045114	0.00450744	0.00451921	0.00451757	0.00450575	2
var_tot	2.04e-05	2.04e-05	2.04e-05	2.04e-05	2.04e-05	2.04e-05	2.03e-05	2.04e-05	2.04e-05	2.03e-05	2
G_tot	0.206462	0.208981	0.208023	0.20278	0.210835	0.199582	0.201364	0.209998	0.217592	0.204272	3
LCL_adj	0.19821	0.200723	0.199767	0.194536	0.202572	0.191345	0.193122	0.201737	0.209314	0.196024	3
UCL_adj	0.214715	0.217239	0.216279	0.211025	0.219098	0.20782	0.209605	0.218258	0.22587	0.21252	3
std_dev	0.00421062	0.00421341	0.00421241	0.00420624	0.00421583	0.00420268	0.00420476	0.00421466	0.00422349	0.00420807	3
var_tot	1.971e-05	1.971e-05	1.971e-05	1.962e-05	1.971e-05	1.962e-05	1.962e-05	1.971e-05	1.98e-05	1.971e-05	3
GxE_tot	0.0895831	0.0931981	0.0873386	0.0877706	0.0885676	0.0867501	0.0834318	0.0923649	0.090825	0.0820699	3
LCL_adj	0.0815998	0.0852061	0.0793609	0.0797915	0.0805866	0.0787734	0.075463	0.0843755	0.0828387	0.0741044	3
UCL_adj	0.0975664	0.10119	0.0953164	0.0957496	0.0965487	0.0947269	0.0914006	0.100354	0.0988113	0.0900354	3
std_dev	0.00407309	0.00407752	0.00407029	0.00407094	0.00407195	0.00406978	0.00406571	0.00407625	0.00407464	0.00406401	3
var_tot	1.845e-05	1.845e-05	1.845e-05	1.845e-05	1.845e-05	1.836e-05	1.836e-05	1.845e-05	1.845e-05	1.836e-05	3
G_tot	0.20327	0.209985	0.207187	0.206147	0.207809	0.202308	0.216972	0.201292	0.198248	0.21608	4
LCL_adj	0.19416	0.200859	0.198067	0.197031	0.198688	0.193199	0.207831	0.192186	0.189144	0.206941	4
UCL_adj	0.212381	0.219111	0.216306	0.215264	0.21693	0.211416	0.226114	0.210398	0.207351	0.22522	4
std_dev	0.00464816	0.00465608	0.00465283	0.00465137	0.00465353	0.00464702	0.00466407	0.00464598	0.00464463	0.00466298	4
var_tot	2.16e-05	2.17e-05	2.16e-05	2.16e-05	2.17e-05	2.16e-05	2.18e-05	2.16e-05	2.16e-05	2.17e-05	4
GxE_tot	0.0795736	0.0924805	0.0963338	0.0931005	0.0947591	0.0875974	0.0922164	0.0939931	0.0913505	0.0838368	4
LCL_adj	0.0707503	0.0836266	0.0874712	0.0842452	0.0859001	0.0787549	0.0833632	0.0851358	0.0824997	0.0750033	4
UCL_adj	0.088397	0.101334	0.105196	0.101956	0.103618	0.0964399	0.10107	0.10285	0.100201	0.0926702	4
std_dev	0.0045017	0.00451732	0.00452176	0.00451801	0.00451991	0.00451149	0.00451697	0.00451904	0.00451573	0.00450684	4
var_tot	2.03e-05	2.04e-05	2.04e-05	2.04e-05	2.04e-05	2.04e-05	2.04e-05	2.04e-05	2.04e-05	2.03e-05	4
G_tot	0.208642	0.204427	0.213606	0.205539	0.208326	0.198866	0.204613	0.204002	0.204111	0.208413	5
LCL_adj	0.199519	0.195314	0.204472	0.196423	0.199204	0.189766	0.195499	0.19489	0.194998	0.199291	5
UCL_adj	0.217765	0.21354	0.22274	0.214655	0.217448	0.207967	0.213726	0.213115	0.213223	0.217535	5
std_dev	0.00465436	0.00464962	0.00466018	0.00465097	0.00465401	0.00464312	0.00464976	0.00464915	0.00464929	0.00465429	5
var_tot	2.17e-05	2.16e-05	2.17e-05	2.16e-05	2.17e-05	2.16e-05	2.16e-05	2.16e-05	2.16e-05	2.17e-05	5
GxE_tot	0.0950329	0.0834392	0.0932062	0.0947035	0.080383	0.0886587	0.0821342	0.0956125	0.0912979	0.095108	5
LCL_adj	0.0861731	0.0746068	0.0843507	0.0858448	0.0715578	0.0798142	0.0733049	0.0867514	0.0824468	0.086248	5
UCL_adj	0.103893	0.0922715	0.102062	0.103562	0.0892082	0.0975032	0.0909635	0.104474	0.100149	0.103968	5
std_dev	0.00452034	0.00450629	0.0045181	0.00451974	0.00450265	0.00451252	0.00450474	0.00452098	0.00451585	0.00452043	5
var_tot	2.04e-05	2.03e-05	2.04e-05	2.04e-05	2.03e-05	2.04e-05	2.03e-05	2.04e-05	2.04e-05	2.04e-05	5
G_tot	0.204156	0.214668	0.202868	0.207327	0.201638	0.20557	0.197088	0.194259	0.213655	0.213576	6
LCL_adj	0.195043	0.205531	0.193758	0.198207	0.192531	0.196453	0.187991	0.18517	0.204521	0.204442	6
UCL_adj	0.213269	0.223804	0.211977	0.216446	0.210745	0.214686	0.206184	0.203349	0.222789	0.22271	6
std_dev	0.0046493	0.00466136	0.00464776	0.00465285	0.00464627	0.00465112	0.00464101	0.00463772	0.00466016	0.00466016	6
var_tot	2.16e-05	2.17e-05	2.16e-05	2.16e-05	2.16e-05	2.16e-05	2.15e-05	2.15e-05	2.17e-05	2.17e-05	6
GxE_tot	0.0929591	0.0918786	0.0934496	0.0971233	0.0858974	0.0937347	0.0896064	0.0926297	0.0965135	0.0922757	6
LCL_adj	0.0841045	0.0830263	0.0845935	0.0882586	0.0770594	0.084878	0.0807593	0.0837756	0.0876507	0.0834223	6
UCL_adj	0.101814	0.100731	0.102306	0.105988	0.0947354	0.102591	0.0984534	0.101484	0.105376	0.101129	6
std_dev	0.00451767	0.00451648	0.00451846	0.00452279	0.00450918	0.00451873	0.0045138	0.0045174	0.00452182	0.00451703	6
var_tot	2.04e-05	2.04e-05	2.04e-05	2.05e-05	2.03e-05	2.04e-05	2.04e-05	2.04e-05	2.04e-05	2.04e-05	6
G_tot	0.211889	0.203147	0.204171	0.203492	0.207427	0.205191	0.207067	0.217502	0.214642	0.197443	7
LCL_adj	0.202759	0.194037	0.195058	0.194381	0.198307	0.196076	0.197948	0.20836	0.205505	0.188346	7
UCL_adj	0.221019	0.212257	0.213283	0.212603	0.216547	0.214305	0.216186	0.226645	0.223778	0.206541	7
std_dev	0.00465824	0.004648	0.00464915	0.00464855	0.00465316	0.00465038	0.00465256	0.00466471	0.00466142	0.00464165	7
var_tot	2.17e-05	2.16e-05	2.16e-05	2.16e-05	2.17e-05	2.16e-05	2.16e-05	2.18e-05	2.17e-05	2.15e-05	7
GxE_tot	0.0947674	0.0948664	0.0896723	0.0941387	0.0961213	0.094684	0.0910547	0.0909427	0.0909278	0.0929949	7
LCL_adj	0.0859081	0.0860069	0.0808249	0.0852813	0.087259	0.0858251	0.0822041	0.0820925	0.0820779	0.0841398	7
UCL_adj	0.103627	0.103726	0.0985197	0.102996	0.104984	0.103543	0.0999053	0.0997929	0.0997776	0.10185	7
std_dev	0.00452005	0.00452018	0.004514	0.00451909	0.00452158	0.00451985	0.00451563	0.00451542	0.00451524	0.00451794	7
var_tot	2.04e-05	2.04e-05	2.04e-05	2.04e-05	2.04e-05	2.04e-05	2.04e-05	2.04e-05	2.04e-05	2.04e-05	7
G_tot	0.202714	0.204107	0.205255	0.202697	0.208997	0.198722	0.19383	0.211491	0.209755	0.200131	8
LCL_adj	0.193605	0.194994	0.19614	0.193587	0.199873	0.189622	0.184741	0.202362	0.20063	0.191028	8
UCL_adj	0.211824	0.213219	0.21437	0.211806	0.218121	0.207822	0.202919	0.22062	0.21888	0.209235	8
std_dev	0.00464763	0.00464908	0.00465056	0.00464753	0.004655	0.00464287	0.0046373	0.00465772	0.00465575	0.00464455	8
var_tot	2.16e-05	2.16e-05	2.16e-05	2.16e-05	2.17e-05	2.16e-05	2.15e-05	2.17e-05	2.17e-05	2.16e-05	8
GxE_tot	0.0957545	0.106215	0.104243	0.10154	0.111771	0.107047	0.109998	0.0995251	0.106053	0.117532	8
LCL_adj	0.0868932	0.0973285	0.0953624	0.0926646	0.102872	0.0981587	0.101103	0.0906552	0.097168	0.108619	8
UCL_adj	0.104616	0.115101	0.113124	0.110415	0.12067	0.115935	0.118893	0.108395	0.114938	0.126444	8
std_dev	0.00452106	0.00453372	0.00453104	0.00452809	0.00454028	0.00453467	0.00453815	0.00452549	0.00453328	0.00454723	8
var_tot	2.04e-05	2.06e-05	2.05e-05	2.05e-05	2.06e-05	2.06e-05	2.06e-05	2.05e-05	2.06e-05	2.07e-05	8
G_tot	0.1999	0.2038	0.2029	0.2084	0.208	0.1965	0.2081	0.2004	0.2083	0.2111	9
std_dev	0.0045	0.0045	0.0045	0.0045	0.0045	0.0045	0.0045	0.0045	0.0045	0.0045	9
var_tot	2.025e-05	2.025e-05	2.025e-05	2.025e-05	2.025e-05	2.025e-05	2.025e-05	2.025e-05	2.025e-05	2.025e-05	9
LCL_adj	0.191	0.195	0.1941	0.1996	0.1991	0.1877	0.1993	0.1915	0.1994	0.2022	9
UCL_adj	0.2087	0.2127	0.2118	0.2173	0.2169	0.2054	0.217	0.2092	0.2171	0.22	9
GxE_tot	0.0895	0.09491	0.09577	0.08817	0.08872	0.0889108	0.0999633	0.0894387	0.0875255	0.0943048	9
std_dev	0.004005	0.00401	0.00401	0.00401	0.00401	0.00451291	0.00452608	0.00451341	0.00451129	0.00451937	9
var_tot	1.604e-05	1.60801e-05	1.60801e-05	1.60801e-05	1.60801e-05	2.03664e-05	2.04854e-05	2.03709e-05	2.03518e-05	2.04247e-05	9
LCL_adj	0.07379	0.07919	0.08005	0.07244	0.073	0.0800655	0.0910922	0.0805924	0.0786833	0.0854468	9
UCL_adj	0.10521	0.11063	0.11149	0.10389	0.10445	0.0977561	0.108834	0.098285	0.0963676	0.103163	9
G_tot	0.21049	0.19997	0.20931	0.20522	0.20046	0.21155	0.20636	0.20849	0.20111	0.19777	10
std_dev	0.00453	0.00452	0.00453	0.00452	0.00452	0.00453	0.00453	0.00453	0.00452	0.00452	10
var_tot	2.05209e-05	2.04304e-05	2.05209e-05	2.04304e-05	2.04304e-05	2.05209e-05	2.05209e-05	2.05209e-05	2.04304e-05	2.04304e-05	10
LCL_adj	0.20161	0.19111	0.20044	0.19635	0.1916	0.20267	0.19749	0.19962	0.19225	0.18892	10
UCL_adj	0.21937	0.20882	0.21819	0.21409	0.20932	0.22043	0.21523	0.21737	0.20996	0.20662	10
GxE_tot	0.08904	0.09574	0.09495	0.08621	0.09154	0.09667	0.08918	0.09079	0.08923	0.08958	10
std_dev	0.004015	0.00401	0.004015	0.00401	0.00401	0.004015	0.00401	0.00401	0.004005	0.004005	10
var_tot	1.61202e-05	1.60801e-05	1.61202e-05	1.60801e-05	1.60801e-05	1.61202e-05	1.60801e-05	1.60801e-05	1.604e-05	1.604e-05	10
LCL_adj	0.07331	0.08003	0.07921	0.07049	0.07583	0.08093	0.07346	0.07506	0.07352	0.07388	10
UCL_adj	0.10477	0.11145	0.11068	0.10192	0.10725	0.11241	0.10491	0.10652	0.10494	0.10528	10
G_tot	0.20662	0.20425	0.21153	0.19145	0.20218	0.20678	0.20764	0.20752	0.20618	0.19941	11
std_dev	0.00452	0.00452	0.00452	0.0045	0.00451	0.00452	0.00448	0.00452	0.00452	0.00451	11
var_tot	2.04304e-05	2.04304e-05	2.04304e-05	2.025e-05	2.03401e-05	2.04304e-05	2.00704e-05	2.04304e-05	2.04304e-05	2.03401e-05	11
LCL_adj	0.19776	0.1954	0.20266	0.18262	0.19333	0.19792	0.19886	0.19866	0.19732	0.19057	11
UCL_adj	0.21547	0.2131	0.2204	0.20027	0.21102	0.21564	0.21642	0.21638	0.21503	0.20825	11
GxE_tot	0.00518	-0.00191	0.00355	-0.00283	-0.00498	0.00974	-0.00893	0.0009	0.00155	-0.00142	11
std_dev	0.004015	0.004015	0.00402	0.004005	0.00401	0.00402	0.003975	0.00401	0.004015	0.00401	11
var_tot	1.61202e-05	1.61202e-05	1.61604e-05	1.604e-05	1.60801e-05	1.61604e-05	1.58006e-05	1.60801e-05	1.61202e-05	1.60801e-05	11
LCL_adj	-0.01055	-0.01764	-0.0122	-0.01852	-0.0207	-0.00602	-0.02451	-0.01483	-0.01419	-0.01713	11
UCL_adj	0.02092	0.01382	0.0193	0.01287	0.01074	0.02549	0.00665	0.01663	0.01729	0.01429	11
G_tot	0.228892	0.22587	0.229043	0.229424	0.232606	0.223215	0.220817	0.226054	0.22986	0.222046	12
std_dev	0.00483735	0.00483735	0.00483735	0.00483735	0.00484768	0.00482701	0.00482701	0.00483735	0.00483735	0.00483735	12
var_tot	2.34e-05	2.34e-05	2.34e-05	2.34e-05	2.35e-05	2.33e-05	2.33e-05	2.34e-05	2.34e-05	2.34e-05	12
LCL_adj	0.219408	0.216393	0.219559	0.219938	0.223113	0.213745	0.211354	0.216578	0.220373	0.212559	12
UCL_adj	0.238375	0.235346	0.238526	0.238911	0.242099	0.232686	0.23028	0.23553	0.239346	0.231532	12
GxE_tot	-0.00661185	0.000484526	-0.00181684	-0.00493682	-0.00713832	0.000443649	-0.00579922	-0.00608252	0.00121615	0.000609438	12
std_dev	0.00451664	0.00452769	0.00452769	0.00451664	0.00451664	0.00452769	0.00451664	0.00451664	0.00452769	0.00452769	12
var_tot	2.04e-05	2.05e-05	2.05e-05	2.04e-05	2.04e-05	2.05e-05	2.04e-05	2.04e-05	2.05e-05	2.05e-05	12
LCL_adj	-0.0154666	-0.00839031	-0.0106852	-0.0137963	-0.015992	-0.00843117	-0.0146564	-0.0149388	-0.00766079	-0.0082675	12
UCL_adj	0.00224295	0.00935936	0.0070515	0.00392271	0.00171537	0.00931846	0.00305799	0.0027738	0.0100931	0.00948637	12

## Sheet: Figure 3a
trait	estimate_adj_r2	lcl	ucl	group
ApoA	0.280517	0.270661	0.290372	Genotype (G)
ApoB	0.218646	0.209532	0.227759	Genotype (G)
Cholesterol	0.178918	0.169864	0.187972	Genotype (G)
CRP	0.2381	0.229333	0.246867	Genotype (G)
Glucose	0.10513	0.0955518	0.114709	Genotype (G)
HDL	0.313032	0.303408	0.322656	Genotype (G)
HbA1c	0.289274	0.279784	0.298764	Genotype (G)
height	0.683855	0.67374	0.693971	Genotype (G)
LDL	0.173381	0.164343	0.182419	Genotype (G)
TG	0.204879	0.196322	0.213436	Genotype (G)
Total_bilirubin	0.39853	0.389313	0.407746	Genotype (G)
ApoA	0.0235632	0.0143077	0.0328186	Interaction (GxE)
ApoB	0.0242522	0.0155706	0.0329338	Interaction (GxE)
Cholesterol	0.0183142	0.00963546	0.0269928	Interaction (GxE)
CRP	0.0711882	0.0628183	0.0795582	Interaction (GxE)
Glucose	0.00499309	-0.0043476	0.0143338	Interaction (GxE)
HDL	0.0378636	0.0288871	0.0468401	Interaction (GxE)
HbA1c	0.00906549	0.000233954	0.017897	Interaction (GxE)
height	0.00186768	-0.00675601	0.0104914	Interaction (GxE)
LDL	0.0195171	0.0108341	0.0282001	Interaction (GxE)
TG	0.0687883	0.060566	0.0770106	Interaction (GxE)
Total_bilirubin	0.000823911	-0.00778473	0.00943255	Interaction (GxE)
ApoA	0.0543607	0.0527762	0.0559452	WHR (E)
ApoB	0.0118206	0.0110811	0.01256	WHR (E)
Cholesterol	-3.03e-06	-1.14e-05	5.36e-06	WHR (E)
CRP	0.104051	0.102064	0.106037	WHR (E)
Glucose	0.017138	0.0162156	0.0180603	WHR (E)
HDL	0.108313	0.10621	0.110416	WHR (E)
HbA1c	0.0467169	0.0452706	0.0481632	WHR (E)
height	0.0030245	0.00264797	0.00340103	WHR (E)
LDL	0.00233903	0.00200739	0.00267066	WHR (E)
TG	0.13147	0.129308	0.133632	WHR (E)
Total_bilirubin	0.0127668	0.0119996	0.0135341	WHR (E)

## Sheet: Figure 3b
univariate_SNPs_x-axis	biomarker	p_val_threshold	Concordant_percentage	p.value	signif
genetic	ApoA	10^-5	0.497371	0.817883	p > 0.05
genetic	ApoA	10^-4	0.511236	0.19717	p > 0.05
genetic	ApoA	10^-3	0.515413	0.0125831	p < 0.05
genetic	ApoA	10^-2	0.510775	0.00295394	p < 0.05
genetic	ApoA	10^-1	0.507547	6.40902e-06	p < 0.05
genetic	ApoA	1	0.5085	6.58673e-39	p < 0.05
genetic	ApoB	10^-5	0.511446	0.36381	p > 0.05
genetic	ApoB	10^-4	0.52253	0.0281015	p < 0.05
genetic	ApoB	10^-3	0.519222	0.0105727	p < 0.05
genetic	ApoB	10^-2	0.516747	7.93149e-05	p < 0.05
genetic	ApoB	10^-1	0.521303	4.1688e-32	p < 0.05
genetic	ApoB	1	0.522712	2.42757e-266	p < 0.05
genetic	Cholesterol	10^-5	0.510686	0.380227	p > 0.05
genetic	Cholesterol	10^-4	0.516229	0.102778	p > 0.05
genetic	Cholesterol	10^-3	0.526018	0.000346456	p < 0.05
genetic	Cholesterol	10^-2	0.523089	2.30728e-08	p < 0.05
genetic	Cholesterol	10^-1	0.528022	3.07544e-55	p < 0.05
genetic	Cholesterol	1	0.5274	0	p < 0.05
genetic	CRP	10^-5	0.492521	0.532603	p > 0.05
genetic	CRP	10^-4	0.485694	0.132695	p > 0.05
genetic	CRP	10^-3	0.490179	0.145234	p > 0.05
genetic	CRP	10^-2	0.482479	3.38329e-06	p < 0.05
genetic	CRP	10^-1	0.48014	7.94613e-32	p < 0.05
genetic	CRP	1	0.482997	3.5471e-150	p < 0.05
genetic	HDL	10^-5	0.515778	0.107683	p > 0.05
genetic	HDL	10^-4	0.516901	0.037516	p < 0.05
genetic	HDL	10^-3	0.515473	0.00907475	p < 0.05
genetic	HDL	10^-2	0.506624	0.060489	p > 0.05
genetic	HDL	10^-1	0.507351	8.92046e-06	p < 0.05
genetic	HDL	1	0.508939	7.48608e-43	p < 0.05
genetic	HbA1c	10^-5	0.515721	0.083917	p > 0.05
genetic	HbA1c	10^-4	0.526969	0.000240503	p < 0.05
genetic	HbA1c	10^-3	0.527171	4.84679e-07	p < 0.05
genetic	HbA1c	10^-2	0.528111	5.77685e-17	p < 0.05
genetic	HbA1c	10^-1	0.531153	2.61726e-81	p < 0.05
genetic	HbA1c	1	0.528133	0	p < 0.05
genetic	LDL	10^-5	0.525667	0.052867	p > 0.05
genetic	LDL	10^-4	0.527212	0.0131375	p < 0.05
genetic	LDL	10^-3	0.52276	0.00361633	p < 0.05
genetic	LDL	10^-2	0.519638	5.37666e-06	p < 0.05
genetic	LDL	10^-1	0.5258	1.01015e-45	p < 0.05
genetic	LDL	1	0.524735	1.67839251514761e-315	p < 0.05
genetic	TG	10^-5	0.510332	0.340193	p > 0.05
genetic	TG	10^-4	0.515088	0.0838967	p > 0.05
genetic	TG	10^-3	0.51379	0.0289324	p < 0.05
genetic	TG	10^-2	0.513265	0.000334462	p < 0.05
genetic	TG	10^-1	0.508662	3.19865e-07	p < 0.05
genetic	TG	1	0.509082	3.57054e-44	p < 0.05
interaction	ApoA	10^-5	0.333333	0.504985	p > 0.05
interaction	ApoA	10^-4	0.478261	0.882783	p > 0.05
interaction	ApoA	10^-3	0.510204	0.666664	p > 0.05
interaction	ApoA	10^-2	0.513302	0.0503103	p > 0.05
interaction	ApoA	10^-1	0.506006	0.00407067	p < 0.05
interaction	ApoA	1	0.5085	6.58673e-39	p < 0.05
interaction	ApoB	10^-5	0.5	1	p > 0.05
interaction	ApoB	10^-4	0.597222	0.125506	p > 0.05
interaction	ApoB	10^-3	0.511438	0.59924	p > 0.05
interaction	ApoB	10^-2	0.539598	4.49341e-10	p < 0.05
interaction	ApoB	10^-1	0.529749	4.36238e-49	p < 0.05
interaction	ApoB	1	0.522712	2.42757e-266	p < 0.05
interaction	Cholesterol	10^-5	0.416667	0.77283	p > 0.05
interaction	Cholesterol	10^-4	0.568966	0.35802	p > 0.05
interaction	Cholesterol	10^-3	0.551797	0.0273111	p < 0.05
interaction	Cholesterol	10^-2	0.533766	1.59581e-06	p < 0.05
interaction	Cholesterol	10^-1	0.534072	8.32312e-57	p < 0.05
interaction	Cholesterol	1	0.5274	0	p < 0.05
interaction	CRP	10^-5	0.576923	0.556298	p > 0.05
interaction	CRP	10^-4	0.453488	0.252732	p > 0.05
interaction	CRP	10^-3	0.454976	0.00149392	p < 0.05
interaction	CRP	10^-2	0.477119	4.69191e-06	p < 0.05
interaction	CRP	10^-1	0.482962	1.52429e-21	p < 0.05
interaction	CRP	1	0.482997	3.5471e-150	p < 0.05
interaction	HDL	10^-5	0.545455	1	p > 0.05
interaction	HDL	10^-4	0.597015	0.142639	p > 0.05
interaction	HDL	10^-3	0.527548	0.147778	p > 0.05
interaction	HDL	10^-2	0.522265	0.00033404	p < 0.05
interaction	HDL	10^-1	0.510025	5.16053e-07	p < 0.05
interaction	HDL	1	0.508939	7.48608e-43	p < 0.05
interaction	HbA1c	10^-5	0.642857	0.422678	p > 0.05
interaction	HbA1c	10^-4	0.646154	0.0255737	p < 0.05
interaction	HbA1c	10^-3	0.566225	0.00130688	p < 0.05
interaction	HbA1c	10^-2	0.531719	6.34485e-07	p < 0.05
interaction	HbA1c	10^-1	0.531727	8.13185e-56	p < 0.05
interaction	HbA1c	1	0.528133	0	p < 0.05
interaction	LDL	10^-5	0.363636	0.546494	p > 0.05
interaction	LDL	10^-4	0.448276	0.511482	p > 0.05
interaction	LDL	10^-3	0.527473	0.214574	p > 0.05
interaction	LDL	10^-2	0.541105	1.59145e-09	p < 0.05
interaction	LDL	10^-1	0.528789	1.30729e-42	p < 0.05
interaction	LDL	1	0.524735	1.67839251514761e-315	p < 0.05
interaction	TG	10^-5	0.55	0.823063	p > 0.05
interaction	TG	10^-4	0.512821	0.810181	p > 0.05
interaction	TG	10^-3	0.5	1	p > 0.05
interaction	TG	10^-2	0.517156	0.000991926	p < 0.05
interaction	TG	10^-1	0.511168	1.42681e-09	p < 0.05
interaction	TG	1	0.509082	3.57054e-44	p < 0.05

## Sheet: Figure 4
P	Threshold_p	Biomarker	Estimate	LCL_adj	UCL_adj	std_dev	var_tot	n	pred_N	Significance_label	Proportion	Percent_recovery
Gp_G	1e-05	ApoA	0.153227	0.146878	0.159577	0.00323955	1.04947e-05	59506	5842	10^-5	0.507053	50.7053
Gp_G	0.1	ApoA	0.245711	0.225593	0.26583	0.0102645	0.000105359	59506	170588	10^-1	0.813097	81.3097
Gp_GxE	1e-05	ApoA	0.00181773	-0.00171891	0.00535437	0.00180441	3.25589e-06	59506	5842	10^-5	0.0771428	7.71428
Gp_GxE	0.1	ApoA	0.00609892	-0.0127357	0.0249335	0.0096095	9.23426e-05	59506	170588	10^-1	0.258833	25.8833
GxEp_G	1e-05	ApoA	0.00808073	0.00665497	0.00950649	0.000727427	5.29149e-07	59506	36	10^-5	0.0267404	2.67404
GxEp_G	0.1	ApoA	0.167801	0.152046	0.183557	0.00803851	6.46177e-05	59506	102952	10^-1	0.555281	55.5281
GxEp_GxE	1e-05	ApoA	0.000392001	-2.16042e-05	0.000805607	0.000211023	4.45308e-08	59506	36	10^-5	0.0166362	1.66362
GxEp_GxE	0.1	ApoA	0.00830893	-0.00635634	0.0229742	0.00748228	5.59845e-05	59506	102952	10^-1	0.352624	35.2624
Gp_G	1e-05	ApoB	0.150802	0.145507	0.156096	0.00270111	7.29599e-06	64885	3912	10^-5	0.674203	67.4203
Gp_G	0.1	ApoB	0.198864	0.181973	0.215754	0.00861744	7.42604e-05	64885	142700	10^-1	0.889078	88.9078
Gp_GxE	1e-05	ApoB	0.00316619	0.000437915	0.00589447	0.00139198	1.9376e-06	64885	3912	10^-5	0.130553	13.0553
Gp_GxE	0.1	ApoB	0.00355477	-0.0122373	0.0193468	0.00805716	6.49178e-05	64885	142700	10^-1	0.146575	14.6575
GxEp_G	1e-05	ApoB	0.0105891	0.009046	0.0121321	0.000787273	6.19799e-07	64885	22	10^-5	0.0473415	4.73415
GxEp_G	0.1	ApoB	0.162883	0.148098	0.177669	0.00754361	5.69061e-05	64885	108280	10^-1	0.728217	72.8217
GxEp_GxE	1e-05	ApoB	0.000387556	3.2787e-05	0.000742325	0.000181005	3.27627e-08	64885	22	10^-5	0.0159802	1.59802
GxEp_GxE	0.1	ApoB	0.00725805	-0.00653113	0.0210472	0.0070353	4.94954e-05	64885	108280	10^-1	0.299274	29.9274
Gp_G	1e-05	Cholesterol	0.0989744	0.0938455	0.104103	0.00261677	6.84751e-06	65183	4535	10^-5	0.500378	50.0378
Gp_G	0.1	Cholesterol	0.141813	0.125078	0.158549	0.0085385	7.2906e-05	65183	146321	10^-1	0.716956	71.6956
Gp_GxE	1e-05	Cholesterol	0.00376105	0.00082578	0.00669632	0.00149759	2.24277e-06	65183	4535	10^-5	0.205363	20.5363
Gp_GxE	0.1	Cholesterol	0.0147684	-0.00121859	0.0307554	0.00815662	6.65304e-05	65183	146321	10^-1	0.806392	80.6392
GxEp_G	1e-05	Cholesterol	0.00285803	0.00203299	0.00368307	0.000420939	1.7719e-07	65183	24	10^-5	0.0144492	1.44492
GxEp_G	0.1	Cholesterol	0.111002	0.0971025	0.124902	0.00709161	5.0291e-05	65183	99587	10^-1	0.561186	56.1186
GxEp_GxE	1e-05	Cholesterol	0.000352258	4.9377e-06	0.000699579	0.000177204	3.14014e-08	65183	24	10^-5	0.0192342	1.92342
GxEp_GxE	0.1	Cholesterol	0.00766939	-0.00550183	0.0208406	0.00672001	4.51586e-05	65183	99587	10^-1	0.418769	41.8769
Gp_G	1e-05	CRP	0.132817	0.127094	0.13854	0.00291992	8.52592e-06	65052	5069	10^-5	0.414794	41.4794
Gp_G	0.1	CRP	0.23106	0.212806	0.249314	0.00931316	8.67349e-05	65052	166657	10^-1	0.72161	72.161
Gp_GxE	1e-05	CRP	0.00342245	0.000341264	0.00650363	0.00157203	2.47129e-06	65052	5069	10^-5	0.048076	4.8076
Gp_GxE	0.1	CRP	0.0594792	0.0421394	0.0768189	0.00884681	7.8266e-05	65052	166657	10^-1	0.83552	83.552
GxEp_G	1e-05	CRP	0.0319115	0.0292856	0.0345374	0.00133974	1.79491e-06	65052	98	10^-5	0.0996609	9.96609
GxEp_G	0.1	CRP	0.165051	0.148886	0.181216	0.0082476	6.80228e-05	65052	132353	10^-1	0.515461	51.5461
GxEp_GxE	1e-05	CRP	0.00153523	0.000818206	0.00225225	0.000365827	1.3383e-07	65052	98	10^-5	0.0215657	2.15657
GxEp_GxE	0.1	CRP	0.035935	0.0205541	0.0513159	0.00784741	6.15818e-05	65052	132353	10^-1	0.504789	50.4789
Gp_G	1e-05	HDL	0.186451	0.179679	0.193223	0.00345525	1.19387e-05	59846	6502	10^-5	0.516541	51.6541
Gp_G	0.1	HDL	0.291393	0.270898	0.311888	0.0104566	0.000109339	59846	175921	10^-1	0.807271	80.7271
Gp_GxE	1e-05	HDL	0.0055636	0.00175195	0.00937524	0.00194472	3.78193e-06	59846	6502	10^-5	0.146938	14.6938
Gp_GxE	0.1	HDL	0.0215091	0.00240595	0.0406123	0.00974653	9.49948e-05	59846	175921	10^-1	0.568069	56.8069
GxEp_G	1e-05	HDL	0.0102675	0.00868465	0.0118503	0.000807571	6.52171e-07	59846	20	10^-5	0.0284449	2.84449
GxEp_G	0.1	HDL	0.20877	0.192327	0.225212	0.00838884	7.03727e-05	59846	111129	10^-1	0.578372	57.8372
GxEp_GxE	1e-05	HDL	0.000315901	-2.8089e-05	0.000659891	0.000175505	3.0802e-08	59846	20	10^-5	0.00834312	0.834312
GxEp_GxE	0.1	HDL	0.0194058	0.00418219	0.0346294	0.00776713	6.03284e-05	59846	111129	10^-1	0.512518	51.2518
Gp_G	1e-05	HbA1c	0.160953	0.154146	0.16776	0.00347287	1.20608e-05	62376	8268	10^-5	0.471556	47.1556
Gp_G	0.1	HbA1c	0.256274	0.236603	0.275945	0.0100362	0.000100725	62376	177789	10^-1	0.750825	75.0825
Gp_GxE	1e-05	HbA1c	0.00523384	0.00114603	0.00932165	0.00208562	4.34981e-06	62376	8268	10^-5	0.274519	27.4519
Gp_GxE	0.1	HbA1c	0.00943463	-0.008928	0.0277973	0.00936869	8.77723e-05	62376	177789	10^-1	0.494854	49.4854
GxEp_G	1e-05	HbA1c	0.00638533	0.00514141	0.00762925	0.000634654	4.02785e-07	62376	35	10^-5	0.0187076	1.87076
GxEp_G	0.1	HbA1c	0.157684	0.142366	0.173001	0.00781507	6.10753e-05	62376	107652	10^-1	0.461979	46.1979
GxEp_GxE	1e-05	HbA1c	0.000425709	1.83345e-05	0.000833084	0.000207844	4.31993e-08	62376	35	10^-5	0.0223288	2.23288
GxEp_GxE	0.1	HbA1c	0.0159756	0.00161362	0.0303375	0.00732752	5.36926e-05	62376	107652	10^-1	0.837931	83.7931
Gp_G	1e-05	LDL	0.102954	0.0981967	0.107711	0.00242719	5.89124e-06	65097	3576	10^-5	0.589446	58.9446
Gp_G	0.1	LDL	0.144129	0.127638	0.16062	0.0084136	7.07886e-05	65097	141185	10^-1	0.825187	82.5187
Gp_GxE	1e-05	LDL	0.00423633	0.00158409	0.00688856	0.00135318	1.8311e-06	65097	3576	10^-5	0.217057	21.7057
Gp_GxE	0.1	LDL	0.00287254	-0.0127801	0.0185252	0.00798604	6.37769e-05	65097	141185	10^-1	0.147181	14.7181
GxEp_G	1e-05	LDL	0.0404533	0.0375517	0.043355	0.00148042	2.19164e-06	65097	16	10^-5	0.231609	23.1609
GxEp_G	0.1	LDL	0.107197	0.0931499	0.121243	0.00716669	5.13614e-05	65097	102220	10^-1	0.613736	61.3736
GxEp_GxE	1e-05	LDL	0.000336433	1.47924e-05	0.000658073	0.000164102	2.69295e-08	65097	16	10^-5	0.0172378	1.72378
GxEp_GxE	0.1	LDL	0.0137689	0.000363492	0.0271744	0.00683951	4.67789e-05	65097	102220	10^-1	0.705481	70.5481
Gp_G	1e-05	TG	0.126505	0.120813	0.132198	0.00290435	8.43526e-06	65198	5893	10^-5	0.448863	44.8863
Gp_G	0.1	TG	0.21087	0.192783	0.228958	0.0092282	8.51598e-05	65198	165884	10^-1	0.748205	74.8205
Gp_GxE	1e-05	TG	0.00237068	-0.000893719	0.00563508	0.00166551	2.77392e-06	65198	5893	10^-5	0.0344634	3.44634
Gp_GxE	0.1	TG	0.0296592	0.0125664	0.0467519	0.00872081	7.60526e-05	65198	165884	10^-1	0.431166	43.1166
GxEp_G	1e-05	TG	0.0141408	0.0123553	0.0159262	0.000910937	8.29806e-07	65198	58	10^-5	0.0501739	5.01739
GxEp_G	0.1	TG	0.161518	0.145579	0.177458	0.00813237	6.61354e-05	65198	129028	10^-1	0.573094	57.3094
GxEp_GxE	1e-05	TG	0.000558997	8.40627e-05	0.00103393	0.000242313	5.87158e-08	65198	58	10^-5	0.00812634	0.812634
GxEp_GxE	0.1	TG	0.0384401	0.0232646	0.0536156	0.0077426	5.99478e-05	65198	129028	10^-1	0.558818	55.8818

## Sheet: Supplementary Figure 1
Sample_Size	exp_tot_adj_r2	power
50000	0.005	0.055
60000	0.005	0.055
70000	0.005	0.058
80000	0.005	0.065
90000	0.005	0.067
100000	0.005	0.077
110000	0.005	0.08
120000	0.005	0.085
130000	0.005	0.086
140000	0.005	0.096
150000	0.005	0.099
160000	0.005	0.102
170000	0.005	0.115
180000	0.005	0.114
190000	0.005	0.124
200000	0.005	0.128
210000	0.005	0.131
220000	0.005	0.139
230000	0.005	0.15
240000	0.005	0.154
250000	0.005	0.156
260000	0.005	0.167
270000	0.005	0.173
280000	0.005	0.182
290000	0.005	0.185
300000	0.005	0.192
310000	0.005	0.202
320000	0.005	0.21
330000	0.005	0.224
340000	0.005	0.221
350000	0.005	0.244
360000	0.005	0.252
370000	0.005	0.257
380000	0.005	0.265
390000	0.005	0.271
400000	0.005	0.288
410000	0.005	0.299
420000	0.005	0.305
430000	0.005	0.315
440000	0.005	0.324
450000	0.005	0.342
50000	0.01	0.072
60000	0.01	0.077
70000	0.01	0.087
80000	0.01	0.097
90000	0.01	0.106
100000	0.01	0.118
110000	0.01	0.127
120000	0.01	0.141
130000	0.01	0.158
140000	0.01	0.165
150000	0.01	0.199
160000	0.01	0.203
170000	0.01	0.224
180000	0.01	0.234
190000	0.01	0.252
200000	0.01	0.273
210000	0.01	0.291
220000	0.01	0.313
230000	0.01	0.341
240000	0.01	0.354
250000	0.01	0.373
260000	0.01	0.401
270000	0.01	0.427
280000	0.01	0.438
290000	0.01	0.461
300000	0.01	0.487
310000	0.01	0.515
320000	0.01	0.532
330000	0.01	0.556
340000	0.01	0.581
350000	0.01	0.606
360000	0.01	0.626
370000	0.01	0.642
380000	0.01	0.672
390000	0.01	0.69
400000	0.01	0.701
410000	0.01	0.729
420000	0.01	0.748
430000	0.01	0.766
440000	0.01	0.778
450000	0.01	0.805
50000	0.025	0.115
60000	0.025	0.149
70000	0.025	0.192
80000	0.025	0.231
90000	0.025	0.279
100000	0.025	0.328
110000	0.025	0.385
120000	0.025	0.45
130000	0.025	0.499
140000	0.025	0.563
150000	0.025	0.61
160000	0.025	0.672
170000	0.025	0.712
180000	0.025	0.769
190000	0.025	0.806
200000	0.025	0.839
210000	0.025	0.878
220000	0.025	0.903
230000	0.025	0.924
240000	0.025	0.945
250000	0.025	0.96
260000	0.025	0.974
270000	0.025	0.977
280000	0.025	0.985
290000	0.025	0.99
300000	0.025	0.993
310000	0.025	0.996
320000	0.025	0.998
330000	0.025	0.998
340000	0.025	0.999
350000	0.025	0.998
360000	0.025	0.999
370000	0.025	0.999
380000	0.025	1
390000	0.025	1
400000	0.025	1
410000	0.025	1
420000	0.025	1
430000	0.025	1
440000	0.025	1
450000	0.025	1
50000	0.05	0.25
60000	0.05	0.355
70000	0.05	0.48
80000	0.05	0.59
90000	0.05	0.692
100000	0.05	0.797
110000	0.05	0.861
120000	0.05	0.919
130000	0.05	0.95
140000	0.05	0.976
150000	0.05	0.989
160000	0.05	0.995
170000	0.05	0.999
180000	0.05	0.999
190000	0.05	1
200000	0.05	1
210000	0.05	1
220000	0.05	1
230000	0.05	1
240000	0.05	1
250000	0.05	1
260000	0.05	1
270000	0.05	1
280000	0.05	1
290000	0.05	1
300000	0.05	1
310000	0.05	1
320000	0.05	1
330000	0.05	1
340000	0.05	1
350000	0.05	1
360000	0.05	1
370000	0.05	1
380000	0.05	1
390000	0.05	1
400000	0.05	1
410000	0.05	1
420000	0.05	1
430000	0.05	1
440000	0.05	1
450000	0.05	1
50000	0.075	0.428
60000	0.075	0.612
70000	0.075	0.77
80000	0.075	0.88
90000	0.075	0.952
100000	0.075	0.98
110000	0.075	0.994
120000	0.075	0.998
130000	0.075	1
140000	0.075	1
150000	0.075	1
160000	0.075	1
170000	0.075	1
180000	0.075	1
190000	0.075	1
200000	0.075	1
210000	0.075	1
220000	0.075	1
230000	0.075	1
240000	0.075	1
250000	0.075	1
260000	0.075	1
270000	0.075	1
280000	0.075	1
290000	0.075	1
300000	0.075	1
310000	0.075	1
320000	0.075	1
330000	0.075	1
340000	0.075	1
350000	0.075	1
360000	0.075	1
370000	0.075	1
380000	0.075	1
390000	0.075	1
400000	0.075	1
410000	0.075	1
420000	0.075	1
430000	0.075	1
440000	0.075	1
450000	0.075	1
50000	0.1	0.632
60000	0.1	0.826
70000	0.1	0.941
80000	0.1	0.98
90000	0.1	0.996
100000	0.1	1
110000	0.1	1
120000	0.1	1
130000	0.1	1
140000	0.1	1
150000	0.1	1
160000	0.1	1
170000	0.1	1
180000	0.1	1
190000	0.1	1
200000	0.1	1
210000	0.1	1
220000	0.1	1
230000	0.1	1
240000	0.1	1
250000	0.1	1
260000	0.1	1
270000	0.1	1
280000	0.1	1
290000	0.1	1
300000	0.1	1
310000	0.1	1
320000	0.1	1
330000	0.1	1
340000	0.1	1
350000	0.1	1
360000	0.1	1
370000	0.1	1
380000	0.1	1
390000	0.1	1
400000	0.1	1
410000	0.1	1
420000	0.1	1
430000	0.1	1
440000	0.1	1
450000	0.1	1
50000	0.2	0.99
60000	0.2	1
70000	0.2	1
80000	0.2	1
90000	0.2	1
100000	0.2	1
110000	0.2	1
120000	0.2	1
130000	0.2	1
140000	0.2	1
150000	0.2	1
160000	0.2	1
170000	0.2	1
180000	0.2	1
190000	0.2	1
200000	0.2	1
210000	0.2	1
220000	0.2	1
230000	0.2	1
240000	0.2	1
250000	0.2	1
260000	0.2	1
270000	0.2	1
280000	0.2	1
290000	0.2	1
300000	0.2	1
310000	0.2	1
320000	0.2	1
330000	0.2	1
340000	0.2	1
350000	0.2	1
360000	0.2	1
370000	0.2	1
380000	0.2	1
390000	0.2	1
400000	0.2	1
410000	0.2	1
420000	0.2	1
430000	0.2	1
440000	0.2	1
450000	0.2	1
50000	0.5	1
60000	0.5	1
70000	0.5	1
80000	0.5	1
90000	0.5	1
100000	0.5	1
110000	0.5	1
120000	0.5	1
130000	0.5	1
140000	0.5	1
150000	0.5	1
160000	0.5	1
170000	0.5	1
180000	0.5	1
190000	0.5	1
200000	0.5	1
210000	0.5	1
220000	0.5	1
230000	0.5	1
240000	0.5	1
250000	0.5	1
260000	0.5	1
270000	0.5	1
280000	0.5	1
290000	0.5	1
300000	0.5	1
310000	0.5	1
320000	0.5	1
330000	0.5	1
340000	0.5	1
350000	0.5	1
360000	0.5	1
370000	0.5	1
380000	0.5	1
390000	0.5	1
400000	0.5	1
410000	0.5	1
420000	0.5	1
430000	0.5	1
440000	0.5	1
450000	0.5	1

## Sheet: Supplementary Figure 2
univariate_p_snps_xaxis	biomarker	p_val_threshold	Concordant_count	Discordant_count
genetic	ApoA	10^-5	1135	1147
genetic	ApoA	10^-4	1729	1653
genetic	ApoA	10^-3	3411	3207
genetic	ApoA	10^-2	9765	9353
genetic	ApoA	10^-1	45428	44077
genetic	ApoA	1	299608	289592
genetic	ApoB	10^-5	849	811
genetic	ApoB	10^-4	1264	1155
genetic	ApoB	10^-3	2323	2151
genetic	ApoB	10^-2	7205	6738
genetic	ApoB	10^-1	39973	36706
genetic	ApoB	1	307982	281218
genetic	Cholesterol	10^-5	908	870
genetic	Cholesterol	10^-4	1336	1252
genetic	Cholesterol	10^-3	2507	2259
genetic	Cholesterol	10^-2	7680	7002
genetic	Cholesterol	10^-1	41220	36845
genetic	Cholesterol	1	310744	278456
genetic	CRP	10^-5	922	950
genetic	CRP	10^-4	1375	1456
genetic	CRP	10^-3	2745	2855
genetic	CRP	10^-2	8509	9127
genetic	CRP	10^-1	41970	45442
genetic	CRP	1	284582	304618
genetic	HDL	10^-5	1373	1289
genetic	HDL	10^-4	1988	1858
genetic	HDL	10^-3	3698	3476
genetic	HDL	10^-2	10249	9981
genetic	HDL	10^-1	46381	45037
genetic	HDL	1	299867	289333
genetic	HbA1c	10^-5	1591	1494
genetic	HbA1c	10^-4	2462	2210
genetic	HbA1c	10^-3	4540	4072
genetic	HbA1c	10^-2	11723	10475
genetic	HbA1c	10^-1	49922	44066
genetic	HbA1c	1	311176	278024
genetic	LDL	10^-5	768	693
genetic	LDL	10^-4	1114	999
genetic	LDL	10^-3	2159	1971
genetic	LDL	10^-2	6999	6470
genetic	LDL	10^-1	39802	35896
genetic	LDL	1	309174	280026
genetic	TG	10^-5	1136	1090
genetic	TG	10^-4	1724	1623
genetic	TG	10^-3	3260	3085
genetic	TG	10^-2	9422	8935
genetic	TG	10^-1	44334	42824
genetic	TG	1	299951	289249
interaction	ApoA	10^-5	3	6
interaction	ApoA	10^-4	22	24
interaction	ApoA	10^-3	275	264
interaction	ApoA	10^-2	2817	2671
interaction	ApoA	10^-1	29025	28336
interaction	ApoA	1	299608	289592
interaction	ApoB	10^-5	4	4
interaction	ApoB	10^-4	43	29
interaction	ApoB	10^-3	313	299
interaction	ApoB	10^-2	3359	2866
interaction	ApoB	10^-1	32472	28825
interaction	ApoB	1	307982	281218
interaction	Cholesterol	10^-5	5	7
interaction	Cholesterol	10^-4	33	25
interaction	Cholesterol	10^-3	261	212
interaction	Cholesterol	10^-2	2711	2368
interaction	Cholesterol	10^-1	29030	25326
interaction	Cholesterol	1	310744	278456
interaction	CRP	10^-5	15	11
interaction	CRP	10^-4	78	94
interaction	CRP	10^-3	576	690
interaction	CRP	10^-2	4796	5256
interaction	CRP	10^-1	37827	40496
interaction	CRP	1	284582	304618
interaction	HDL	10^-5	6	5
interaction	HDL	10^-4	40	27
interaction	HDL	10^-3	383	343
interaction	HDL	10^-2	3413	3122
interaction	HDL	10^-1	32026	30767
interaction	HDL	1	299867	289333
interaction	HbA1c	10^-5	9	5
interaction	HbA1c	10^-4	42	23
interaction	HbA1c	10^-3	342	262
interaction	HbA1c	10^-2	3294	2901
interaction	HbA1c	10^-1	32731	28825
interaction	HbA1c	1	311176	278024
interaction	LDL	10^-5	4	7
interaction	LDL	10^-4	26	32
interaction	LDL	10^-3	288	258
interaction	LDL	10^-2	2929	2484
interaction	LDL	10^-1	29875	26622
interaction	LDL	1	309174	280026
interaction	TG	10^-5	11	9
interaction	TG	10^-4	80	76
interaction	TG	10^-3	609	609
interaction	TG	10^-2	4793	4475
interaction	TG	10^-1	37577	35935
interaction	TG	1	299951	289249

## Sheet: Supplementary Figure 3
type	group	ApoA	ApoB	Cholesterol	CRP	Glucose	HDL	HbA1c	height	LDL	TG	Total_bilirubin	SNPs	LD	MAF
heritability	1	8.56e-07	8.79e-07	5.84e-07	7.51e-07	3.11e-07	9.96e-07	8.35e-07	1.86e-06	6.27e-07	6.11e-07	8.9e-07	129335	0_0.25	0.05_0.1
heritability	2	9.28e-07	9.98e-07	6.15e-07	8.6e-07	3.62e-07	1.09e-06	1.19e-06	2.18e-06	6.89e-07	7.57e-07	1.17e-06	66427	0_0.25	0.1_0.2
heritability	3	1.03e-06	8.28e-07	6.05e-07	8.9e-07	5.99e-07	1.31e-06	1.15e-06	2.43e-06	6.14e-07	9.21e-07	9.07e-07	28007	0_0.25	0.2_0.3
heritability	4	1.03e-06	9.61e-07	7.33e-07	1.03e-06	5.52e-07	1.14e-06	1.42e-06	2.54e-06	7.49e-07	7.61e-07	1.05e-06	18256	0_0.25	0.3_0.4
heritability	5	1.16e-06	7.4e-07	7.13e-07	6.91e-07	3.76e-07	1.37e-06	1.01e-06	2.5e-06	6.46e-07	9.65e-07	2.04e-06	15622	0_0.25	0.4_0.5
heritability	6	1.23e-06	8.24e-07	6.01e-07	9.18e-07	4.11e-07	1.35e-06	1.18e-06	2.65e-06	6.69e-07	9.7e-07	1.69e-06	66442	0.25_0.50	0.05_0.1
heritability	7	1.49e-06	1.21e-06	8.71e-07	1.28e-06	5.29e-07	1.75e-06	1.55e-06	2.85e-06	8.88e-07	1.1e-06	1.75e-06	79133	0.25_0.50	0.1_0.2
heritability	8	2.07e-06	1.52e-06	1.08e-06	1.93e-06	7e-07	2.57e-06	1.89e-06	3.56e-06	1.1e-06	1.32e-06	3.29e-06	46717	0.25_0.50	0.2_0.3
heritability	9	2.02e-06	1.47e-06	1.11e-06	1.98e-06	9.19e-07	2.5e-06	2.15e-06	3.69e-06	1.12e-06	1.43e-06	1.95e-06	34669	0.25_0.50	0.3_0.4
heritability	10	2.13e-06	1.71e-06	1.1e-06	1.66e-06	7.43e-07	2.86e-06	1.86e-06	3.55e-06	1.2e-06	1.43e-06	1.3e-06	30686	0.25_0.50	0.4_0.5
heritability	11	1.39e-06	9.28e-07	9.2e-07	1.02e-06	4.3e-07	1.73e-06	1.38e-06	3.38e-06	8.31e-07	1.61e-06	1.67e-06	33574	0.50_0.75	0.05_0.1
heritability	12	1.28e-06	1.12e-06	8.84e-07	9.91e-07	4.45e-07	1.5e-06	1.3e-06	3.3e-06	8.85e-07	1.21e-06	1.64e-06	69734	0.50_0.75	0.1_0.2
heritability	13	1.69e-06	1.13e-06	9.73e-07	1.51e-06	5.8e-07	1.86e-06	1.64e-06	3.93e-06	9.18e-07	1.39e-06	3.62e-06	57918	0.50_0.75	0.2_0.3
heritability	14	2.07e-06	9.11e-07	1.21e-06	2.04e-06	7.87e-07	2.48e-06	1.84e-06	4.28e-06	1.25e-06	1.47e-06	5.2e-06	49730	0.50_0.75	0.3_0.4
heritability	15	1.9e-06	1.27e-06	9.85e-07	1.61e-06	7.03e-07	2.35e-06	1.7e-06	4.03e-06	9.87e-07	1.42e-06	4.74e-06	46691	0.50_0.75	0.4_0.5
heritability	16	2.2e-06	1.04e-06	1.25e-06	1.16e-06	4.96e-07	2.74e-06	2.01e-06	3.83e-06	1e-06	3.43e-06	7.15e-07	12840	0.75_0.90	0.05_0.1
heritability	17	1.42e-06	9.26e-07	9.28e-07	1.23e-06	4.49e-07	1.7e-06	1.53e-06	3.42e-06	8.18e-07	1.74e-06	1.14e-06	48347	0.75_0.90	0.1_0.2
heritability	18	1.54e-06	8.14e-07	8.89e-07	1.25e-06	5.1e-07	1.79e-06	1.61e-06	3.63e-06	7.53e-07	1.58e-06	4.79e-06	61388	0.75_0.90	0.2_0.3
heritability	19	1.61e-06	8.79e-07	9.11e-07	1.33e-06	5.33e-07	1.85e-06	1.66e-06	3.72e-06	7.79e-07	1.53e-06	4.96e-06	65608	0.75_0.90	0.3_0.4
heritability	20	1.39e-06	8.48e-07	8.25e-07	1.21e-06	4.99e-07	1.63e-06	1.47e-06	3.43e-06	7.45e-07	1.38e-06	3.17e-06	69464	0.75_0.90	0.4_0.5
	group	ApoA	ApoB	Cholesterol	CRP	Glucose	HDL	HbA1c	height	LDL	TG	Total_bilirubin	SNPs	LD	MAF
GxWHR	1	1.85e-08	2.61e-08	1.82e-08	3.73e-08	2.35e-09	1.98e-08	6.8e-09	9.77e-09	2.3e-08	3.98e-08	1.22e-08	129335	0_0.25	0_0.1
GxWHR	2	1.44e-08	4.53e-08	5.63e-08	9.79e-08	5.33e-09	5.47e-08	2.5e-08	1.19e-08	4.54e-08	9.36e-08	-1.39e-08	66427	0_0.25	0.1_0.2
GxWHR	3	-1.15e-08	1.58e-08	9.03e-09	1.38e-07	3.72e-08	2.39e-08	1.2e-07	-1.17e-08	-7.72e-09	1.09e-07	-4.08e-08	28007	0_0.25	0.2_0.3
GxWHR	4	4.16e-08	1.28e-07	9.61e-08	1.42e-07	6.03e-09	5.37e-08	1.89e-08	6.98e-08	1.15e-07	1.7e-07	-2.26e-08	18256	0_0.25	0.3_0.4
GxWHR	5	4.01e-08	7.95e-08	9.18e-08	1.96e-07	-5.85e-08	1.01e-07	1.64e-08	1.62e-08	9.66e-08	1.08e-07	-4.99e-09	15622	0_0.25	0.4_0.5
GxWHR	6	2.67e-08	3.06e-08	8.97e-08	5.66e-08	1.08e-08	3.75e-08	5.2e-08	2.21e-08	4.48e-08	2.45e-08	-2.37e-08	66442	0.25_0.50	0_0.1
GxWHR	7	3.49e-08	5.18e-08	3.96e-08	7.87e-08	2.77e-08	7.43e-08	3e-08	1.73e-08	5.32e-08	8.98e-08	1e-08	79133	0.25_0.50	0.1_0.2
GxWHR	8	5.39e-08	1.14e-07	5.79e-08	1.09e-07	4.18e-08	1.09e-07	8.38e-08	2.87e-08	1.08e-07	1.21e-07	2.18e-08	46717	0.25_0.50	0.2_0.3
GxWHR	9	5.17e-08	3.7e-08	2.55e-08	1.62e-07	2.05e-08	6.52e-08	6.17e-08	3.77e-08	3.48e-08	9.37e-08	1.98e-08	34669	0.25_0.50	0.3_0.4
GxWHR	10	2.79e-08	3.28e-08	4.55e-08	1.34e-07	2.92e-08	5.33e-08	2.46e-08	3.35e-08	4.32e-08	6.1e-08	4.43e-08	30686	0.25_0.50	0.4_0.5
GxWHR	11	6.88e-08	1.25e-07	9.15e-08	1.05e-07	5.55e-08	8.93e-08	6.9e-08	2.44e-08	1.37e-07	4.7e-08	1.78e-08	33574	0.50_0.75	0_0.1
GxWHR	12	4.09e-08	2.24e-08	1.9e-08	1.34e-07	-5.52e-09	8.02e-08	4.34e-08	1.86e-08	2.18e-08	1.12e-07	2.06e-08	69734	0.50_0.75	0.1_0.2
GxWHR	13	5.8e-08	3.38e-08	4.52e-08	6.99e-08	1.62e-08	6.31e-08	1.56e-08	1.79e-08	3.67e-08	7.21e-08	-4.46e-09	57918	0.50_0.75	0.2_0.3
GxWHR	14	2.02e-08	3.83e-08	3.45e-08	1.17e-07	5.34e-08	3.98e-08	3.67e-08	7.05e-08	3.81e-08	8.03e-08	2.05e-08	49730	0.50_0.75	0.3_0.4
GxWHR	15	4.92e-08	8.89e-08	6.55e-08	9.12e-08	4.16e-08	4.26e-08	4.72e-08	2.92e-08	7.92e-08	7.75e-08	2.88e-08	46691	0.50_0.75	0.4_0.5
GxWHR	16	1.06e-07	1.98e-07	6.8e-08	2.23e-07	1.08e-07	1.35e-07	1.61e-07	2.82e-08	2.06e-07	1.29e-07	-3.36e-08	12840	0.75_0.90	0_0.1
GxWHR	17	7.23e-08	8.51e-08	4.15e-08	1.08e-07	3.79e-08	1.04e-07	5.86e-08	1.04e-08	8.58e-08	1.09e-07	-1.43e-09	48347	0.75_0.90	0.1_0.2
GxWHR	18	3e-08	3.11e-08	1.31e-08	9.18e-08	4.98e-08	3.73e-08	7.05e-08	1.41e-08	3.56e-08	9.08e-08	-4.31e-09	61388	0.75_0.90	0.2_0.3
GxWHR	19	3.8e-08	2.74e-08	3.75e-08	1.05e-07	2.46e-08	4.42e-08	7.07e-08	1.32e-08	3.79e-08	7.5e-08	2.37e-08	65608	0.75_0.90	0.3_0.4
GxWHR	20	4.04e-09	1.65e-08	1.48e-08	4.19e-08	4.65e-09	2.1e-08	5.16e-08	1.92e-08	2.02e-08	2.39e-08	2.4e-08	69464	0.75_0.90	0.4_0.5

## Sheet: Supplementary Figure 4 & 5
P	Threshold_p	Biomarker	Estimate	LCL_adj	UCL_adj	std_dev	var_tot	n	pred_N	Significance_label	Proportion	Percent_recovery
Gp_G	1e-05	ApoA	0.153227	0.146878	0.159577	0.00323955	1.04947e-05	59506	5842	10^-5	0.507053	50.7053
Gp_G	0.0001	ApoA	0.166217	0.159168	0.173266	0.00359646	1.29345e-05	59506	8557	10^-4	0.550038	55.0038
Gp_G	0.001	ApoA	0.189315	0.181045	0.197584	0.00421917	1.78014e-05	59506	15877	10^-3	0.626472	62.6472
Gp_G	0.01	ApoA	0.211299	0.199945	0.222653	0.00579279	3.35565e-05	59506	41526	10^-2	0.699222	69.9222
Gp_G	0.1	ApoA	0.245711	0.225593	0.26583	0.0102645	0.000105359	59506	170588	10^-1	0.813097	81.3097
Gp_G	1	ApoA	0.302192						1030579	1	1	100
Gp_GxE	1e-05	ApoA	0.00181773	-0.00171891	0.00535437	0.00180441	3.25589e-06	59506	5842	10^-5	0.0771428	7.71428
Gp_GxE	0.0001	ApoA	0.000727461	-0.00350247	0.0049574	0.00215813	4.65753e-06	59506	8557	10^-4	0.0308728	3.08728
Gp_GxE	0.001	ApoA	0.000875036	-0.00487655	0.00662662	0.00293448	8.61119e-06	59506	15877	10^-3	0.0371358	3.71358
Gp_GxE	0.01	ApoA	0.00158227	-0.00771177	0.0108763	0.00474186	2.24852e-05	59506	41526	10^-2	0.0671503	6.71503
Gp_GxE	0.1	ApoA	0.00609892	-0.0127357	0.0249335	0.0096095	9.23426e-05	59506	170588	10^-1	0.258833	25.8833
Gp_GxE	1	ApoA	0.0235632						1030579	1	1	100
GxEp_G	1e-05	ApoA	0.00808073	0.00665497	0.00950649	0.000727427	5.29149e-07	59506	36	10^-5	0.0267404	2.67404
GxEp_G	0.0001	ApoA	0.0113433	0.00961028	0.0130763	0.000884182	7.81777e-07	59506	136	10^-4	0.0375367	3.75367
GxEp_G	0.001	ApoA	0.0216858	0.0190054	0.0243661	0.00136752	1.87012e-06	59506	1089	10^-3	0.0717616	7.17616
GxEp_G	0.01	ApoA	0.0630017	0.0571043	0.0688991	0.00300889	9.05343e-06	59506	10527	10^-2	0.208483	20.8483
GxEp_G	0.1	ApoA	0.167801	0.152046	0.183557	0.00803851	6.46177e-05	59506	102952	10^-1	0.555281	55.5281
GxEp_G	1	ApoA	0.302192						1030579	1	1	100
GxEp_GxE	1e-05	ApoA	0.000392001	-2.16042e-05	0.000805607	0.000211023	4.45308e-08	59506	36	10^-5	0.0166362	1.66362
GxEp_GxE	0.0001	ApoA	0.000192236	-0.000381335	0.000765807	0.000292638	8.5637e-08	59506	136	10^-4	0.00815833	0.815833
GxEp_GxE	0.001	ApoA	0.000130189	-0.00138226	0.00164264	0.000771658	5.95457e-07	59506	1089	10^-3	0.0055251	0.55251
GxEp_GxE	0.01	ApoA	0.000989693	-0.0037	0.00568	0.00237107	5.62198e-06	59506	10527	10^-2	0.0420017	4.20017
GxEp_GxE	0.1	ApoA	0.00830893	-0.00635634	0.0229742	0.00748228	5.59845e-05	59506	102952	10^-1	0.352624	35.2624
GxEp_GxE	1	ApoA	0.0235632						1030579	1	1	100
Gp_G	1e-05	ApoB	0.150802	0.145507	0.156096	0.00270111	7.29599e-06	64885	3912	10^-5	0.674203	67.4203
Gp_G	0.0001	ApoB	0.155267	0.149239	0.161295	0.00307535	9.45777e-06	64885	5761	10^-4	0.694167	69.4167
Gp_G	0.001	ApoB	0.159671	0.152923	0.166419	0.00344282	1.1853e-05	64885	10461	10^-3	0.713855	71.3855
Gp_G	0.01	ApoB	0.169676	0.16068	0.178672	0.00458965	2.10649e-05	64885	29239	10^-2	0.758586	75.8586
Gp_G	0.1	ApoB	0.198864	0.181973	0.215754	0.00861744	7.42604e-05	64885	142700	10^-1	0.889078	88.9078
Gp_G	1	ApoB	0.223674						1030579	1	1	100
Gp_GxE	1e-05	ApoB	0.00316619	0.000437915	0.00589447	0.00139198	1.9376e-06	64885	3912	10^-5	0.130553	13.0553
Gp_GxE	0.0001	ApoB	0.00300578	-0.00025882	0.00627038	0.00166561	2.77427e-06	64885	5761	10^-4	0.123939	12.3939
Gp_GxE	0.001	ApoB	0.00496088	0.000575781	0.00934597	0.00223729	5.00548e-06	64885	10461	10^-3	0.204554	20.4554
Gp_GxE	0.01	ApoB	0.00586377	-0.00135635	0.0130839	0.00368374	1.35699e-05	64885	29239	10^-2	0.241783	24.1783
Gp_GxE	0.1	ApoB	0.00355477	-0.0122373	0.0193468	0.00805716	6.49178e-05	64885	142700	10^-1	0.146575	14.6575
Gp_GxE	1	ApoB	0.0242522						1030579	1	1	100
GxEp_G	1e-05	ApoB	0.0105891	0.009046	0.0121321	0.000787273	6.19799e-07	64885	22	10^-5	0.0473415	4.73415
GxEp_G	0.0001	ApoB	0.0139254	0.0121081	0.0157428	0.000927209	8.59716e-07	64885	146	10^-4	0.0622578	6.22578
GxEp_G	0.001	ApoB	0.0427016	0.0394494	0.0459537	0.00165927	2.75317e-06	64885	1182	10^-3	0.19091	19.091
GxEp_G	0.01	ApoB	0.0915628	0.0855472	0.0975785	0.00306922	9.42009e-06	64885	11414	10^-2	0.409358	40.9358
GxEp_G	0.1	ApoB	0.162883	0.148098	0.177669	0.00754361	5.69061e-05	64885	108280	10^-1	0.728217	72.8217
GxEp_G	1	ApoB	0.223674						1030579	1	1	100
GxEp_GxE	1e-05	ApoB	0.000387556	3.2787e-05	0.000742325	0.000181005	3.27627e-08	64885	22	10^-5	0.0159802	1.59802
GxEp_GxE	0.0001	ApoB	0.00039221	-0.000193182	0.000977603	0.00029867	8.92035e-08	64885	146	10^-4	0.0161721	1.61721
GxEp_GxE	0.001	ApoB	0.000556672	-0.000920217	0.00203356	0.000753515	5.67785e-07	64885	1182	10^-3	0.0229535	2.29535
GxEp_GxE	0.01	ApoB	0.00340737	-0.00112785	0.0079426	0.00231389	5.35409e-06	64885	11414	10^-2	0.140497	14.0497
GxEp_GxE	0.1	ApoB	0.00725805	-0.00653113	0.0210472	0.0070353	4.94954e-05	64885	108280	10^-1	0.299274	29.9274
GxEp_GxE	1	ApoB	0.0242522						1030579	1	1	100
Gp_G	1e-05	Cholesterol	0.0989744	0.0938455	0.104103	0.00261677	6.84751e-06	65183	4535	10^-5	0.500378	50.0378
Gp_G	0.0001	Cholesterol	0.102398	0.0969605	0.107836	0.00277441	7.69732e-06	65183	6449	10^-4	0.517688	51.7688
Gp_G	0.001	Cholesterol	0.110089	0.103795	0.116383	0.00321137	1.03129e-05	65183	11341	10^-3	0.55657	55.657
Gp_G	0.01	Cholesterol	0.124032	0.115275	0.13279	0.00446818	1.99646e-05	65183	30852	10^-2	0.627061	62.7061
Gp_G	0.1	Cholesterol	0.141813	0.125078	0.158549	0.0085385	7.2906e-05	65183	146321	10^-1	0.716956	71.6956
Gp_G	1	Cholesterol	0.197799						1030579	1	1	100
Gp_GxE	1e-05	Cholesterol	0.00376105	0.00082578	0.00669632	0.00149759	2.24277e-06	65183	4535	10^-5	0.205363	20.5363
Gp_GxE	0.0001	Cholesterol	0.00412904	0.000669344	0.00758873	0.00176515	3.11575e-06	65183	6449	10^-4	0.225456	22.5456
Gp_GxE	0.001	Cholesterol	0.00509358	0.000555404	0.00963175	0.0023154	5.36106e-06	65183	11341	10^-3	0.278123	27.8123
Gp_GxE	0.01	Cholesterol	0.00382714	-0.00352376	0.011178	0.00375046	1.40659e-05	65183	30852	10^-2	0.208972	20.8972
Gp_GxE	0.1	Cholesterol	0.0147684	-0.00121859	0.0307554	0.00815662	6.65304e-05	65183	146321	10^-1	0.806392	80.6392
Gp_GxE	1	Cholesterol	0.0183142						1030579	1	1	100
GxEp_G	1e-05	Cholesterol	0.00285803	0.00203299	0.00368307	0.000420939	1.7719e-07	65183	24	10^-5	0.0144492	1.44492
GxEp_G	0.0001	Cholesterol	0.0281596	0.0256734	0.0306458	0.00126847	1.60901e-06	65183	126	10^-4	0.142365	14.2365
GxEp_G	0.001	Cholesterol	0.0332436	0.0303233	0.0361639	0.00148996	2.21998e-06	65183	1018	10^-3	0.168067	16.8067
GxEp_G	0.01	Cholesterol	0.0497156	0.0445635	0.0548678	0.00262864	6.90974e-06	65183	9902	10^-2	0.251344	25.1344
GxEp_G	0.1	Cholesterol	0.111002	0.0971025	0.124902	0.00709161	5.0291e-05	65183	99587	10^-1	0.561186	56.1186
GxEp_G	1	Cholesterol	0.197799						1030579	1	1	100
GxEp_GxE	1e-05	Cholesterol	0.000352258	4.9377e-06	0.000699579	0.000177204	3.14014e-08	65183	24	10^-5	0.0192342	1.92342
GxEp_GxE	0.0001	Cholesterol	0.000206576	-0.000307135	0.000720287	0.000262097	6.86951e-08	65183	126	10^-4	0.0112796	1.12796
GxEp_GxE	0.001	Cholesterol	7.53076e-05	-0.00125678	0.00140739	0.000679634	4.61902e-07	65183	1018	10^-3	0.00411199	0.411199
GxEp_GxE	0.01	Cholesterol	0.00234242	-0.00184945	0.0065343	0.00213871	4.57409e-06	65183	9902	10^-2	0.127902	12.7902
GxEp_GxE	0.1	Cholesterol	0.00766939	-0.00550183	0.0208406	0.00672001	4.51586e-05	65183	99587	10^-1	0.418769	41.8769
GxEp_GxE	1	Cholesterol	0.0183142						1030579	1	1	100
Gp_G	1e-05	CRP	0.132817	0.127094	0.13854	0.00291992	8.52592e-06	65052	5069	10^-5	0.414794	41.4794
Gp_G	0.0001	CRP	0.142543	0.136423	0.148663	0.00312251	9.75007e-06	65052	7585	10^-4	0.445168	44.5168
Gp_G	0.001	CRP	0.15829	0.151	0.16558	0.0037195	1.38347e-05	65052	14087	10^-3	0.494346	49.4346
Gp_G	0.01	CRP	0.177954	0.167936	0.187971	0.00511097	2.6122e-05	65052	38645	10^-2	0.555757	55.5757
Gp_G	0.1	CRP	0.23106	0.212806	0.249314	0.00931316	8.67349e-05	65052	166657	10^-1	0.72161	72.161
Gp_G	1	CRP	0.3202						1030579	1	1	100
Gp_GxE	1e-05	CRP	0.00342245	0.000341264	0.00650363	0.00157203	2.47129e-06	65052	5069	10^-5	0.048076	4.8076
Gp_GxE	0.0001	CRP	0.00301094	-0.000695744	0.00671762	0.00189116	3.5765e-06	65052	7585	10^-4	0.0422954	4.22954
Gp_GxE	0.001	CRP	0.00352146	-0.0014914	0.00853433	0.00255759	6.54125e-06	65052	14087	10^-3	0.0494669	4.94669
Gp_GxE	0.01	CRP	0.0102189	0.00191072	0.018527	0.00423886	1.79679e-05	65052	38645	10^-2	0.143547	14.3547
Gp_GxE	0.1	CRP	0.0594792	0.0421394	0.0768189	0.00884681	7.8266e-05	65052	166657	10^-1	0.83552	83.552
Gp_GxE	1	CRP	0.0711882						1030579	1	1	100
GxEp_G	1e-05	CRP	0.0319115	0.0292856	0.0345374	0.00133974	1.79491e-06	65052	98	10^-5	0.0996609	9.96609
GxEp_G	0.0001	CRP	0.0327459	0.0300239	0.035468	0.00138879	1.92875e-06	65052	329	10^-4	0.102267	10.2267
GxEp_G	0.001	CRP	0.0398064	0.036429	0.0431838	0.00172315	2.96925e-06	65052	2126	10^-3	0.124317	12.4317
GxEp_G	0.01	CRP	0.072685	0.0661395	0.0792304	0.0033395	1.11523e-05	65052	16737	10^-2	0.226998	22.6998
GxEp_G	0.1	CRP	0.165051	0.148886	0.181216	0.0082476	6.80228e-05	65052	132353	10^-1	0.515461	51.5461
GxEp_G	1	CRP	0.3202						1030579	1	1	100
GxEp_GxE	1e-05	CRP	0.00153523	0.000818206	0.00225225	0.000365827	1.3383e-07	65052	98	10^-5	0.0215657	2.15657
GxEp_GxE	0.0001	CRP	0.0013492	0.000415977	0.00228242	0.000476132	2.26702e-07	65052	329	10^-4	0.0189525	1.89525
GxEp_GxE	0.001	CRP	0.00404628	0.00191737	0.00617519	0.00108618	1.17979e-06	65052	2126	10^-3	0.0568392	5.68392
GxEp_GxE	0.01	CRP	0.00749626	0.00197072	0.0130218	0.00281915	7.94762e-06	65052	16737	10^-2	0.105302	10.5302
GxEp_GxE	0.1	CRP	0.035935	0.0205541	0.0513159	0.00784741	6.15818e-05	65052	132353	10^-1	0.504789	50.4789
GxEp_GxE	1	CRP	0.0711882						1030579	1	1	100
Gp_G	1e-05	HDL	0.186451	0.179679	0.193223	0.00345525	1.19387e-05	59846	6502	10^-5	0.516541	51.6541
Gp_G	0.0001	HDL	0.200801	0.193302	0.208301	0.00382636	1.4641e-05	59846	9467	10^-4	0.556297	55.6297
Gp_G	0.001	HDL	0.234173	0.225256	0.243091	0.00454992	2.07018e-05	59846	17031	10^-3	0.648751	64.8751
Gp_G	0.01	HDL	0.253333	0.241514	0.265152	0.00603004	3.63614e-05	59846	43905	10^-2	0.70183	70.183
Gp_G	0.1	HDL	0.291393	0.270898	0.311888	0.0104566	0.000109339	59846	175921	10^-1	0.807271	80.7271
Gp_G	1	HDL	0.360961						1030579	1	1	100
Gp_GxE	1e-05	HDL	0.0055636	0.00175195	0.00937524	0.00194472	3.78193e-06	59846	6502	10^-5	0.146938	14.6938
Gp_GxE	0.0001	HDL	0.00321577	-0.00126725	0.00769878	0.00228725	5.23153e-06	59846	9467	10^-4	0.0849302	8.49302
Gp_GxE	0.001	HDL	0.00322519	-0.00274053	0.0091909	0.00304373	9.26431e-06	59846	17031	10^-3	0.085179	8.5179
Gp_GxE	0.01	HDL	0.00808313	-0.00149068	0.0176569	0.0048846	2.38593e-05	59846	43905	10^-2	0.21348	21.348
Gp_GxE	0.1	HDL	0.0215091	0.00240595	0.0406123	0.00974653	9.49948e-05	59846	175921	10^-1	0.568069	56.8069
Gp_GxE	1	HDL	0.0378636						1030579	1	1	100
GxEp_G	1e-05	HDL	0.0102675	0.00868465	0.0118503	0.000807571	6.52171e-07	59846	20	10^-5	0.0284449	2.84449
GxEp_G	0.0001	HDL	0.012445	0.0106415	0.0142484	0.000920148	8.46673e-07	59846	142	10^-4	0.0344773	3.44773
GxEp_G	0.001	HDL	0.0243404	0.021467	0.0272138	0.001466	2.14915e-06	59846	1388	10^-3	0.0674323	6.74323
GxEp_G	0.01	HDL	0.0828656	0.0763846	0.0893467	0.00330664	1.09339e-05	59846	12172	10^-2	0.22957	22.957
GxEp_G	0.1	HDL	0.20877	0.192327	0.225212	0.00838884	7.03727e-05	59846	111129	10^-1	0.578372	57.8372
GxEp_G	1	HDL	0.360961						1030579	1	1	100
GxEp_GxE	1e-05	HDL	0.000315901	-2.8089e-05	0.000659891	0.000175505	3.0802e-08	59846	20	10^-5	0.00834312	0.834312
GxEp_GxE	0.0001	HDL	0.0008772	0.000166849	0.00158755	0.000362424	1.31351e-07	59846	142	10^-4	0.0231674	2.31674
GxEp_GxE	0.001	HDL	0.00156779	-0.000223572	0.00335915	0.000913961	8.35324e-07	59846	1388	10^-3	0.0414063	4.14063
GxEp_GxE	0.01	HDL	2.54025e-05	-0.00496867	0.00501947	0.00254799	6.49228e-06	59846	12172	10^-2	0.000670894	0.0670894
GxEp_GxE	0.1	HDL	0.0194058	0.00418219	0.0346294	0.00776713	6.03284e-05	59846	111129	10^-1	0.512518	51.2518
GxEp_GxE	1	HDL	0.0378636						1030579	1	1	100
Gp_G	1e-05	HbA1c	0.160953	0.154146	0.16776	0.00347287	1.20608e-05	62376	8268	10^-5	0.471556	47.1556
Gp_G	0.0001	HbA1c	0.173525	0.166183	0.180866	0.00374555	1.40292e-05	62376	11946	10^-4	0.508388	50.8388
Gp_G	0.001	HbA1c	0.190609	0.181918	0.1993	0.00443431	1.96631e-05	62376	20361	10^-3	0.558442	55.8442
Gp_G	0.01	HbA1c	0.214248	0.202759	0.225736	0.00586156	3.43579e-05	62376	47649	10^-2	0.627698	62.7698
Gp_G	0.1	HbA1c	0.256274	0.236603	0.275945	0.0100362	0.000100725	62376	177789	10^-1	0.750825	75.0825
Gp_G	1	HbA1c	0.341323						1030579	1	1	100
Gp_GxE	1e-05	HbA1c	0.00523384	0.00114603	0.00932165	0.00208562	4.34981e-06	62376	8268	10^-5	0.274519	27.4519
Gp_GxE	0.0001	HbA1c	0.00417768	-0.000657785	0.00901315	0.00246707	6.08645e-06	62376	11946	10^-4	0.219123	21.9123
Gp_GxE	0.001	HbA1c	0.00508765	-0.00119387	0.0113692	0.00320486	1.02711e-05	62376	20361	10^-3	0.266851	26.6851
Gp_GxE	0.01	HbA1c	0.0045073	-0.00502018	0.0140348	0.00486096	2.36289e-05	62376	47649	10^-2	0.236411	23.6411
Gp_GxE	0.1	HbA1c	0.00943463	-0.008928	0.0277973	0.00936869	8.77723e-05	62376	177789	10^-1	0.494854	49.4854
Gp_GxE	1	HbA1c	0.0190655						1030579	1	1	100
GxEp_G	1e-05	HbA1c	0.00638533	0.00514141	0.00762925	0.000634654	4.02785e-07	62376	35	10^-5	0.0187076	1.87076
GxEp_G	0.0001	HbA1c	0.00649557	0.00517309	0.00781805	0.000674735	4.55268e-07	62376	131	10^-4	0.0190306	1.90306
GxEp_G	0.001	HbA1c	0.01156	0.00938879	0.0137313	0.00110777	1.22716e-06	62376	1143	10^-3	0.0338683	3.38683
GxEp_G	0.01	HbA1c	0.0428799	0.0374439	0.048316	0.00277349	7.69227e-06	62376	11141	10^-2	0.125629	12.5629
GxEp_G	0.1	HbA1c	0.157684	0.142366	0.173001	0.00781507	6.10753e-05	62376	107652	10^-1	0.461979	46.1979
GxEp_G	1	HbA1c	0.341323						1030579	1	1	100
GxEp_GxE	1e-05	HbA1c	0.000425709	1.83345e-05	0.000833084	0.000207844	4.31993e-08	62376	35	10^-5	0.0223288	2.23288
GxEp_GxE	0.0001	HbA1c	0.000421078	-0.000166805	0.00100896	0.00029994	8.99641e-08	62376	131	10^-4	0.0220858	2.20858
GxEp_GxE	0.001	HbA1c	0.000273143	-0.00121595	0.00176224	0.000759743	5.7721e-07	62376	1143	10^-3	0.0143266	1.43266
GxEp_GxE	0.01	HbA1c	0.0041851	-0.000491914	0.0088621	0.00238623	5.69409e-06	62376	11141	10^-2	0.219511	21.9511
GxEp_GxE	0.1	HbA1c	0.0159756	0.00161362	0.0303375	0.00732752	5.36926e-05	62376	107652	10^-1	0.837931	83.7931
GxEp_GxE	1	HbA1c	0.0190655						1030579	1	1	100
Gp_G	1e-05	LDL	0.102954	0.0981967	0.107711	0.00242719	5.89124e-06	65097	3576	10^-5	0.589446	58.9446
Gp_G	0.0001	LDL	0.107948	0.102581	0.113315	0.00273836	7.49862e-06	65097	5252	10^-4	0.618039	61.8039
Gp_G	0.001	LDL	0.109935	0.103844	0.116025	0.0031074	9.65593e-06	65097	9792	10^-3	0.629413	62.9413
Gp_G	0.01	LDL	0.119593	0.111169	0.128017	0.00429779	1.8471e-05	65097	28081	10^-2	0.68471	68.471
Gp_G	0.1	LDL	0.144129	0.127638	0.16062	0.0084136	7.07886e-05	65097	141185	10^-1	0.825187	82.5187
Gp_G	1	LDL	0.174662						1030579	1	1	100
Gp_GxE	1e-05	LDL	0.00423633	0.00158409	0.00688856	0.00135318	1.8311e-06	65097	3576	10^-5	0.217057	21.7057
Gp_GxE	0.0001	LDL	0.00383939	0.000695144	0.00698363	0.00160421	2.57347e-06	65097	5252	10^-4	0.196719	19.6719
Gp_GxE	0.001	LDL	0.00388824	-0.000323666	0.00810015	0.00214893	4.61791e-06	65097	9792	10^-3	0.199222	19.9222
Gp_GxE	0.01	LDL	0.00276352	-0.00424889	0.00977593	0.00357776	1.28004e-05	65097	28081	10^-2	0.141595	14.1595
Gp_GxE	0.1	LDL	0.00287254	-0.0127801	0.0185252	0.00798604	6.37769e-05	65097	141185	10^-1	0.147181	14.7181
Gp_GxE	1	LDL	0.0195171						1030579	1	1	100
GxEp_G	1e-05	LDL	0.0404533	0.0375517	0.043355	0.00148042	2.19164e-06	65097	16	10^-5	0.231609	23.1609
GxEp_G	0.0001	LDL	0.0440505	0.0410088	0.0470921	0.00155186	2.40827e-06	65097	123	10^-4	0.252204	25.2204
GxEp_G	0.001	LDL	0.0549476	0.0513968	0.0584984	0.00181163	3.28201e-06	65097	1123	10^-3	0.314593	31.4593
GxEp_G	0.01	LDL	0.0625763	0.0571362	0.0680165	0.00277557	7.70378e-06	65097	10435	10^-2	0.35827	35.827
GxEp_G	0.1	LDL	0.107197	0.0931499	0.121243	0.00716669	5.13614e-05	65097	102220	10^-1	0.613736	61.3736
GxEp_G	1	LDL	0.174662						1030579	1	1	100
GxEp_GxE	1e-05	LDL	0.000336433	1.47924e-05	0.000658073	0.000164102	2.69295e-08	65097	16	10^-5	0.0172378	1.72378
GxEp_GxE	0.0001	LDL	0.000434426	-0.000122751	0.000991603	0.000284274	8.08116e-08	65097	123	10^-4	0.0222587	2.22587
GxEp_GxE	0.001	LDL	1.72575e-05	-0.00137853	0.00141305	0.000712139	5.07142e-07	65097	1123	10^-3	0.000884226	0.0884226
GxEp_GxE	0.01	LDL	-0.000147898	-0.0043946	0.0040988	0.00216668	4.69451e-06	65097	10435	10^-2	-0.00757787	-0.757787
GxEp_GxE	0.1	LDL	0.0137689	0.000363492	0.0271744	0.00683951	4.67789e-05	65097	102220	10^-1	0.705481	70.5481
GxEp_GxE	1	LDL	0.0195171						1030579	1	1	100
Gp_G	1e-05	TG	0.126505	0.120813	0.132198	0.00290435	8.43526e-06	65198	5893	10^-5	0.448863	44.8863
Gp_G	0.0001	TG	0.135043	0.128728	0.141358	0.00322201	1.03814e-05	65198	8633	10^-4	0.479155	47.9155
Gp_G	0.001	TG	0.149141	0.141841	0.15644	0.00372437	1.38709e-05	65198	15276	10^-3	0.529177	52.9177
Gp_G	0.01	TG	0.170906	0.160877	0.180936	0.00511707	2.61844e-05	65198	39623	10^-2	0.606405	60.6405
Gp_G	0.1	TG	0.21087	0.192783	0.228958	0.0092282	8.51598e-05	65198	165884	10^-1	0.748205	74.8205
Gp_G	1	TG	0.281835						1030579	1	1	100
Gp_GxE	1e-05	TG	0.00237068	-0.000893719	0.00563508	0.00166551	2.77392e-06	65198	5893	10^-5	0.0344634	3.44634
Gp_GxE	0.0001	TG	0.00297049	-0.000967533	0.00690851	0.0020092	4.03687e-06	65198	8633	10^-4	0.0431831	4.31831
Gp_GxE	0.001	TG	0.00226272	-0.00291563	0.00744108	0.00264202	6.98025e-06	65198	15276	10^-3	0.032894	3.2894
Gp_GxE	0.01	TG	0.00725862	-0.00109741	0.0156147	0.00426328	1.81756e-05	65198	39623	10^-2	0.105521	10.5521
Gp_GxE	0.1	TG	0.0296592	0.0125664	0.0467519	0.00872081	7.60526e-05	65198	165884	10^-1	0.431166	43.1166
Gp_GxE	1	TG	0.0687883						1030579	1	1	100
GxEp_G	1e-05	TG	0.0141408	0.0123553	0.0159262	0.000910937	8.29806e-07	65198	58	10^-5	0.0501739	5.01739
GxEp_G	0.0001	TG	0.0159335	0.0139472	0.0179197	0.0010134	1.02698e-06	65198	292	10^-4	0.0565347	5.65347
GxEp_G	0.001	TG	0.0352476	0.031995	0.0385002	0.00165949	2.75392e-06	65198	2140	10^-3	0.125065	12.5065
GxEp_G	0.01	TG	0.0707701	0.0642982	0.0772421	0.00330201	1.09033e-05	65198	16275	10^-2	0.251105	25.1105
GxEp_G	0.1	TG	0.161518	0.145579	0.177458	0.00813237	6.61354e-05	65198	129028	10^-1	0.573094	57.3094
GxEp_G	1	TG	0.281835						1030579	1	1	100
GxEp_GxE	1e-05	TG	0.000558997	8.40627e-05	0.00103393	0.000242313	5.87158e-08	65198	58	10^-5	0.00812634	0.812634
GxEp_GxE	0.0001	TG	0.00113294	0.000263364	0.00200251	0.000443661	1.96835e-07	65198	292	10^-4	0.0164699	1.64699
GxEp_GxE	0.001	TG	0.000639118	-0.00131745	0.00259569	0.000998251	9.96504e-07	65198	2140	10^-3	0.00929108	0.929108
GxEp_GxE	0.01	TG	0.00752332	0.00208226	0.0129644	0.00277605	7.70648e-06	65198	16275	10^-2	0.109369	10.9369
GxEp_GxE	0.1	TG	0.0384401	0.0232646	0.0536156	0.0077426	5.99478e-05	65198	129028	10^-1	0.558818	55.8818
GxEp_GxE	1	TG	0.0687883						1030579	1	1	100

## Sheet: Supplementary Figure 6
trait	adj_R2	G_Pval	GxE_Pval	G_snps	GxE_snps	delta	percent_difference
CRP	0.0845718	0.01	0	38645	0	0	0
CRP	0.0846233	0.01	0.01	38645	945	5.14744e-05	0.0608648
CRP	0.0854836	0.01	0.001	38645	217	0.000911831	1.07817
CRP	0.0854576	0.01	0.0001	38645	104	0.000885783	1.04737
CRP	0.0854081	0.01	1e-05	38645	76	0.000836344	0.988916
CRP	0.10557	0.001	0	14087	0	0	0
CRP	0.106458	0.001	0.01	14087	510	0.000887098	0.840289
CRP	0.106709	0.001	0.001	14087	163	0.00113806	1.07801
CRP	0.106648	0.001	0.0001	14087	99	0.0010772	1.02036
CRP	0.106583	0.001	1e-05	14087	75	0.0010122	0.95879
CRP	0.113975	0.0001	0	7585	0	0	0
CRP	0.115067	0.0001	0.01	7585	372	0.00109258	0.958617
CRP	0.115209	0.0001	0.001	7585	145	0.001234	1.08269
CRP	0.115073	0.0001	0.0001	7585	94	0.00109819	0.963536
CRP	0.114915	0.0001	1e-05	7585	75	0.000940541	0.825219
CRP	0.113128	1e-05	0	5069	0	0	0
CRP	0.114527	1e-05	0.01	5069	312	0.00139985	1.23741
CRP	0.114605	1e-05	0.001	5069	138	0.00147739	1.30595
CRP	0.114289	1e-05	0.0001	5069	92	0.00116165	1.02685
CRP	0.114117	1e-05	1e-05	5069	75	0.000989738	0.874887
